# Supplementary material for: Modelling the significance of value-belief-norm framework to predict mass adoption potentials of internet of things-enabled wearable fitness devices
Source: Heliyon. 2024 Apr 28;10(9):e30179. doi: 10.1016/j.heliyon.2024.e30179 (PMC11088247; doi:10.1016/j.heliyon.2024.e30179)
Supplement: Multimedia component 2 [file mmc2.csv]

Gender	Age	Eudcation	Income	Smartphone	Internet	Buying	Used	HV1	HV2	HV3	HV4	HC1	HC2	HC3	HC4	HC5	HKS1	HKS2	HKS3	HKS4	HKS5	PHB1	PHB2	PHB3	PHB4	PHB5	AOC1	AOC2	AOC3	AOC4	AOC5	AOR1	AOR2	AOR3	AOR4	AOR5	PNS1	PNS2	PNS3	PNS4	PNS5	SNS1	SNS2	SNS3	SNS4	SNS5	UIM1	UIM2	UIM3
1	2	3	1	1	1	1	1	7	7	7	7	7	7	7	7	7	7	7	7	7	7	7	7	7	7	7	7	7	7	7	7	7	7	7	7	7	7	7	7	7	7	7	7	7	7	7	7	6	6
1	2	3	1	1	1	1	1	6	6	6	6	7	7	7	7	7	7	7	7	7	7	7	7	7	7	7	3	3	4	3	3	7	7	7	7	7	7	7	7	7	3	3	4	3	3	3	7	7	7
1	3	3	6	1	1	1	1	5	7	7	7	7	7	7	4	7	7	7	7	7	7	7	7	7	7	7	3	3	4	3	3	7	7	7	7	7	7	7	7	7	3	3	4	3	3	7	7	7	7
2	2	3	1	1	1	1	1	7	7	7	7	7	7	7	7	7	7	5	7	7	7	7	7	7	7	7	3	3	4	3	3	7	7	7	7	7	7	7	7	7	3	3	4	3	3	7	7	7	7
1	3	3	1	1	1	1	1	6	6	6	6	7	7	7	7	7	7	7	7	7	7	7	7	7	7	7	3	3	4	3	3	7	7	7	7	7	7	7	7	7	3	3	4	3	3	7	6	6	6
2	2	3	1	1	1	1	1	7	6	7	7	7	7	7	7	7	7	7	7	7	7	7	7	7	7	7	3	3	4	3	3	7	7	7	7	7	7	7	7	7	3	3	4	3	3	7	7	7	7
1	2	3	1	1	1	1	1	7	7	7	7	7	7	7	7	7	7	7	7	7	7	7	7	7	7	7	3	3	4	3	3	7	7	7	7	7	7	7	7	7	3	3	4	3	3	7	7	7	7
2	3	4	5	1	1	1	1	7	7	7	7	7	7	7	7	7	7	7	7	7	7	7	7	7	7	7	3	4	4	3	3	7	7	7	7	7	7	7	7	7	3	3	4	3	3	7	6	6	6
2	2	3	2	1	1	1	1	7	7	7	7	3	7	7	7	7	7	7	7	7	7	7	7	7	7	7	3	4	3	3	3	7	7	7	7	7	7	7	7	7	4	3	4	3	4	7	7	7	7
2	2	2	1	1	1	1	1	6	3	7	6	4	7	7	7	7	7	7	7	7	7	7	7	7	7	7	3	4	3	3	3	7	7	7	7	7	7	7	7	7	4	3	3	3	4	7	7	7	7
1	2	3	1	1	1	1	2	7	7	7	7	6	7	7	7	7	7	7	7	7	7	7	7	7	7	7	3	4	4	3	3	7	7	7	7	7	7	7	7	7	4	3	3	3	4	7	7	7	7
1	2	3	1	1	1	1	2	6	6	6	6	7	7	7	7	7	7	7	7	7	7	7	7	7	7	7	3	4	4	3	3	7	7	7	7	7	7	7	7	7	4	3	3	3	4	7	7	7	7
2	2	3	1	1	1	1	2	7	7	7	7	7	7	7	7	7	7	7	7	7	7	7	7	7	7	7	3	4	4	3	3	7	7	7	7	7	7	7	7	7	4	3	3	3	4	7	7	7	7
1	2	3	2	1	1	1	2	7	7	7	7	5	7	7	7	7	7	7	7	7	7	7	7	7	7	7	3	4	4	3	3	7	7	7	7	7	7	7	7	7	4	3	3	3	4	7	7	7	7
2	2	2	1	1	1	1	1	7	7	7	7	7	7	7	7	7	7	7	7	7	7	7	7	7	7	7	3	3	4	3	3	7	7	7	7	7	7	7	7	7	4	3	3	3	4	7	7	7	7
2	2	2	1	1	1	1	2	6	7	7	7	7	7	7	7	7	7	7	7	7	7	7	7	7	7	7	3	3	4	3	3	7	7	7	7	7	7	7	7	7	4	3	3	3	3	7	7	7	7
2	2	2	1	1	1	1	2	7	6	6	6	7	7	7	7	7	7	7	7	7	7	7	7	7	7	7	3	3	3	3	3	7	7	7	7	7	7	7	7	7	3	3	4	3	3	7	6	6	6
1	2	3	1	1	1	2	2	7	6	5	5	7	7	7	7	7	7	7	7	7	7	7	7	7	7	7	3	3	3	3	3	7	7	7	7	7	7	7	7	7	3	3	4	3	3	7	7	7	7
2	2	2	1	1	1	1	2	7	7	7	7	5	6	6	7	5	7	7	7	7	7	7	7	7	7	7	3	3	3	3	3	7	7	7	7	7	7	7	7	7	3	3	4	3	3	7	7	7	7
2	2	3	1	1	1	1	2	7	4	7	7	7	7	7	7	7	7	7	7	7	7	7	7	7	7	7	3	3	3	3	3	7	7	7	7	7	7	7	7	7	3	3	4	3	3	7	7	7	7
2	2	2	1	1	1	1	2	7	7	7	7	7	7	7	7	7	7	7	7	7	7	7	7	7	7	7	7	7	7	7	7	3	3	3	3	4	7	7	7	7	3	3	4	3	3	7	7	7	6
1	2	2	1	1	1	1	1	1	7	7	7	7	7	7	7	7	7	7	7	7	7	7	7	7	7	7	7	7	7	7	7	3	3	3	3	3	7	7	7	7	7	7	7	7	7	7	7	7	7
1	2	2	1	1	1	1	2	7	7	7	7	7	7	7	7	7	7	7	7	7	7	7	7	7	7	7	7	7	7	7	7	3	3	3	3	4	7	7	7	7	7	7	7	7	7	7	7	7	7
2	2	3	2	1	1	1	1	7	7	7	7	7	7	7	7	7	7	7	7	7	7	7	7	7	7	7	7	7	7	7	7	4	3	3	3	3	7	7	7	7	7	7	7	7	7	7	7	7	7
2	2	2	2	1	1	1	2	7	7	7	7	7	7	7	7	7	4	4	4	4	4	7	7	7	7	7	7	7	7	7	7	7	7	7	7	7	7	7	7	7	7	7	7	7	7	7	7	7	7
2	2	3	1	1	1	1	2	7	7	7	7	7	7	7	7	7	7	7	7	7	7	7	7	7	7	7	7	7	7	7	7	7	7	7	7	7	7	7	7	7	7	7	7	7	7	7	4	4	4
2	2	3	1	1	1	1	2	7	7	7	7	7	7	7	7	4	7	7	7	7	7	7	7	7	7	7	7	7	7	1	7	7	7	7	7	7	7	7	7	7	7	7	7	7	7	7	7	7	7
2	3	3	3	1	1	1	2	7	4	5	5	3	4	3	4	4	7	7	7	7	7	7	7	7	7	7	7	7	7	7	7	7	7	7	7	7	7	7	7	7	7	7	7	7	7	7	7	7	7
1	2	2	1	1	1	1	2	7	7	7	7	7	7	7	7	7	7	7	7	7	7	7	7	7	7	7	7	7	7	7	7	7	7	7	7	7	7	7	7	7	7	7	7	7	7	7	4	4	4
2	2	3	6	1	1	2	2	7	7	7	7	4	4	4	4	4	7	1	7	7	7	7	7	7	7	7	7	7	7	7	7	7	7	7	7	7	7	7	7	7	7	7	7	7	7	7	7	7	7
2	2	5	6	1	2	2	2	7	7	7	7	7	7	7	7	7	4	4	5	4	4	7	7	7	7	7	7	7	7	7	7	7	7	7	7	7	7	7	7	7	7	7	7	7	7	7	4	4	4
2	2	2	2	1	1	2	1	2	2	2	2	7	7	7	7	7	7	7	7	7	7	7	7	7	7	7	7	7	7	7	7	7	7	7	7	7	7	7	7	7	7	7	7	7	7	7	7	7	7
1	3	2	6	1	1	1	2	1	1	5	1	7	7	7	7	7	7	7	7	7	7	7	7	7	7	7	7	7	7	7	7	7	7	7	7	7	7	7	7	7	7	7	7	7	7	7	7	7	7
1	4	5	6	1	1	1	1	1	1	1	1	7	7	7	7	7	7	7	7	7	7	7	7	7	7	7	7	7	7	7	7	7	7	7	7	7	7	7	7	7	7	7	7	7	7	7	7	7	7
2	3	4	6	1	1	1	1	1	1	1	1	7	7	7	7	7	7	7	7	7	7	7	7	7	7	7	7	7	7	7	7	7	7	7	7	7	7	7	7	7	7	7	7	7	7	7	7	7	7
2	3	3	2	1	1	1	2	1	1	1	1	1	7	7	7	7	7	7	7	7	7	7	7	7	7	7	7	7	7	7	7	7	7	7	7	7	7	7	7	7	7	7	7	7	7	7	7	7	7
2	2	2	2	1	1	1	1	7	7	7	7	7	7	7	7	7	7	7	7	7	7	4	7	7	7	7	7	7	7	7	7	7	7	7	7	7	7	7	7	7	7	7	7	7	7	7	7	7	7
2	2	2	1	1	1	1	1	7	7	7	7	7	7	7	7	7	7	7	7	4	7	7	7	4	7	7	7	7	7	7	7	7	7	7	7	7	7	7	7	7	7	7	7	7	7	7	7	7	7
2	3	3	1	1	1	1	1	7	7	7	7	7	7	7	7	7	7	7	7	7	7	7	4	4	7	7	7	7	7	7	7	7	7	7	7	7	7	7	7	7	7	7	7	7	7	7	7	7	7
1	3	3	1	1	1	1	2	7	6	7	6	6	7	7	7	7	7	7	7	7	7	7	7	7	5	7	7	7	7	7	7	7	7	7	7	7	7	7	7	7	7	7	7	7	7	7	7	7	7
1	2	2	1	1	1	1	1	7	6	6	6	7	7	7	7	7	7	7	7	7	7	7	7	7	4	7	7	7	7	7	7	7	7	7	7	7	7	7	7	7	7	7	7	7	7	7	7	7	7
2	2	3	1	1	1	1	2	7	7	7	7	7	7	7	7	7	7	7	7	7	7	7	7	7	4	7	7	7	7	7	7	7	7	7	7	7	7	7	7	7	7	7	7	7	7	7	7	7	7
2	2	3	2	1	1	1	2	7	6	7	6	7	7	7	7	6	6	6	7	6	6	7	7	7	4	7	7	7	7	7	7	7	7	7	7	7	7	7	7	7	7	7	7	7	7	7	7	7	6
2	3	2	1	1	1	1	2	7	7	7	7	6	4	4	7	7	7	7	7	7	7	7	7	7	4	7	7	7	7	7	7	7	7	7	7	7	7	7	7	7	7	7	7	7	7	7	7	7	7
2	3	3	1	1	1	1	1	6	6	6	6	6	6	6	6	6	7	7	7	7	7	7	7	7	3	7	7	7	7	7	7	7	7	7	7	7	7	7	7	7	7	7	7	7	7	7	6	6	6
2	4	3	6	1	1	1	2	7	7	7	7	7	7	7	7	7	7	7	7	4	7	7	7	7	3	7	7	7	7	7	7	7	7	7	7	7	7	7	7	7	7	7	7	7	7	7	7	7	7
1	2	1	2	1	1	2	1	7	7	7	7	7	6	7	7	5	7	7	7	1	3	7	7	7	2	7	7	7	7	7	7	7	7	7	7	7	7	7	7	7	7	7	7	7	7	7	7	7	7
1	4	5	1	1	1	1	1	7	7	7	7	7	7	7	7	7	7	7	7	7	7	7	7	7	1	7	7	7	7	7	7	7	7	7	7	7	7	7	7	7	7	7	7	7	7	7	7	7	7
1	3	3	3	1	1	1	1	7	7	7	7	7	4	7	7	4	7	7	7	7	7	7	7	7	1	7	7	7	7	7	7	7	7	7	7	7	7	7	7	7	7	7	7	7	7	7	7	7	7
2	2	3	1	1	1	1	2	7	7	7	7	7	7	7	7	7	7	7	7	7	7	7	7	7	1	7	7	7	7	7	7	7	7	7	7	7	7	7	7	7	7	7	7	7	7	7	4	4	4
2	3	3	3	1	1	1	1	7	7	7	6	7	6	6	6	6	7	7	7	7	7	6	5	6	6	6	7	7	7	7	7	7	7	7	7	7	7	7	7	7	7	7	7	7	7	7	7	7	7
2	2	1	5	1	1	1	1	6	7	7	7	7	7	7	7	7	7	7	5	5	4	7	7	7	2	6	7	7	7	7	7	7	7	7	7	7	7	7	7	7	7	7	7	7	7	7	4	7	7
2	3	2	2	1	1	1	2	7	7	7	7	6	7	7	7	7	7	7	7	7	7	7	7	7	7	5	7	7	7	7	7	7	7	7	7	7	7	7	7	7	7	7	7	7	7	7	7	7	7
1	3	3	1	1	1	1	2	4	4	7	7	7	7	4	4	4	7	7	7	7	7	5	5	5	5	5	5	5	5	7	7	7	7	7	7	7	7	7	7	7	7	7	7	7	7	7	4	7	7
2	2	3	2	1	1	1	2	6	3	5	3	6	7	7	7	7	7	7	7	7	7	5	6	7	3	5	7	7	7	7	7	7	7	7	7	7	7	7	7	7	7	7	7	7	7	7	7	6	7
1	2	2	1	1	1	2	2	7	7	7	7	7	7	7	7	7	7	7	7	7	7	7	7	1	1	5	7	7	7	7	7	7	7	7	7	7	7	7	7	7	7	7	7	7	7	7	7	7	7
2	4	4	6	1	1	1	1	7	7	7	7	7	7	7	7	7	7	7	7	7	7	7	4	7	4	4	7	7	7	7	7	7	7	7	7	7	7	7	7	7	7	7	7	7	7	7	7	7	7
2	2	2	1	1	1	1	1	6	5	7	7	7	7	7	7	7	7	7	7	7	7	7	7	7	1	4	7	7	7	7	7	7	7	7	7	7	7	7	7	7	7	7	7	7	7	7	7	7	7
1	2	3	1	1	1	2	2	7	5	7	6	7	7	7	7	7	7	7	7	1	1	4	7	7	1	4	7	7	7	7	7	7	7	7	7	7	7	7	7	7	7	7	7	7	7	7	7	7	7
2	2	2	1	1	1	1	2	7	7	7	7	7	7	7	7	7	7	7	7	7	7	7	7	7	1	1	7	7	7	7	7	7	7	7	7	7	7	7	7	7	7	7	7	7	7	7	7	7	7
1	3	1	1	1	1	1	2	7	7	7	7	7	7	7	7	7	7	7	7	7	7	7	7	7	7	7	7	5	5	5	5	5	7	7	7	7	7	7	7	7	7	7	7	7	7	7	7	7	7
2	2	2	1	1	1	1	2	1	7	7	7	5	7	6	7	7	7	7	6	7	7	7	7	7	1	7	7	7	7	6	7	7	6	7	7	7	7	7	7	7	7	7	7	7	7	7	6	6	5
1	3	2	1	1	1	1	1	7	7	7	7	7	7	7	7	7	7	7	7	7	7	7	7	7	3	7	7	7	7	7	7	7	5	7	7	7	7	7	7	7	7	7	7	7	7	7	7	7	7
2	2	3	1	1	1	1	2	7	7	7	7	7	7	7	7	7	6	5	5	3	4	6	7	3	3	5	7	7	7	7	7	7	6	6	7	6	7	7	7	7	7	7	7	7	7	7	7	7	7
1	4	4	6	1	1	1	1	7	6	7	6	6	7	7	7	7	7	7	7	7	7	7	7	7	7	7	3	3	4	3	3	7	7	7	7	7	7	6	7	7	7	7	7	7	7	7	7	7	7
2	2	2	1	1	1	1	2	4	7	7	7	6	6	6	6	5	7	7	7	7	7	7	7	7	7	7	7	7	7	7	7	3	3	3	3	3	6	6	7	7	7	7	7	7	7	7	7	7	7
1	2	3	1	1	1	1	1	7	6	6	6	6	6	6	6	6	7	7	7	7	7	6	6	6	6	6	6	6	6	6	6	7	6	7	7	7	7	7	7	5	7	7	7	7	7	7	7	7	7
2	3	2	1	1	1	1	2	7	7	7	7	7	7	7	7	7	5	5	5	5	5	5	5	4	3	5	7	6	5	5	6	6	6	6	6	6	6	6	6	6	6	7	7	7	7	7	6	6	7
2	3	3	3	1	1	1	1	7	7	7	7	5	7	7	7	7	7	7	4	4	3	7	5	7	1	7	7	7	7	7	7	7	7	7	7	7	3	6	6	6	6	7	7	7	7	7	7	7	7
2	3	2	2	1	1	1	1	6	7	7	7	6	7	7	7	7	7	7	7	7	7	6	4	4	6	4	7	7	7	7	7	7	7	7	7	7	7	7	7	7	5	7	7	7	7	7	7	7	7
1	3	3	2	1	1	1	1	7	6	7	7	6	6	6	7	5	6	5	7	5	7	3	4	1	2	4	7	7	7	7	7	7	7	7	7	7	6	6	6	7	5	7	7	7	7	7	6	6	7
2	2	1	1	1	1	2	2	7	7	7	7	7	1	7	7	7	7	7	7	7	7	7	7	7	7	7	7	7	7	7	7	7	7	7	7	7	7	5	5	5	5	7	7	7	7	7	7	7	7
2	2	2	1	1	1	1	2	7	5	7	7	7	7	7	7	5	5	5	6	4	4	7	7	7	4	7	7	7	7	7	7	7	7	7	7	7	5	5	5	5	5	7	7	7	7	7	7	7	7
1	2	1	1	1	1	1	2	7	4	4	7	7	7	7	7	7	4	4	4	4	7	7	7	7	7	7	4	4	4	4	4	4	4	4	4	4	4	4	4	4	4	7	7	7	7	7	3	3	3
2	2	2	1	1	1	1	2	7	7	7	7	7	7	7	7	7	7	7	7	1	7	7	7	7	1	7	7	7	7	7	7	7	7	7	7	1	7	7	7	7	1	7	7	7	7	7	7	7	7
1	2	3	1	1	1	1	2	7	7	7	7	7	7	7	7	7	7	7	7	7	7	7	7	7	7	7	7	7	7	7	7	7	7	7	7	7	7	7	1	1	1	7	7	7	7	7	7	7	7
2	3	2	1	1	1	2	2	7	6	5	5	6	7	6	7	7	6	7	7	7	6	6	7	7	6	7	6	5	4	4	6	3	7	6	7	6	6	6	7	7	7	6	7	7	7	7	6	6	7
2	2	2	1	1	1	1	2	1	6	7	7	6	7	7	7	7	7	7	7	7	7	7	7	7	4	5	7	7	7	7	7	7	7	7	7	7	7	7	4	6	6	6	7	7	7	7	7	7	7
1	3	3	2	1	1	1	1	6	6	6	7	6	6	7	7	7	6	6	6	6	6	7	4	4	4	4	4	4	4	4	6	4	4	4	6	6	4	6	6	5	4	5	7	7	7	7	5	5	5
2	4	4	4	1	1	1	2	7	4	4	7	5	5	5	1	7	5	5	5	5	5	4	1	1	4	1	4	4	4	1	7	1	5	5	5	5	5	4	4	5	5	4	7	7	7	7	7	7	7
2	2	2	1	1	1	1	1	7	6	5	7	5	7	5	5	4	7	7	6	7	7	4	3	4	4	5	7	7	4	4	4	4	6	6	7	7	7	6	5	5	4	4	7	7	7	7	6	3	4
2	3	3	1	1	1	1	1	6	4	7	7	3	4	4	4	5	4	4	4	4	4	4	1	1	1	1	1	4	4	4	4	4	4	4	4	4	4	4	4	4	4	4	7	7	7	7	4	4	4
2	3	3	2	1	1	2	2	5	5	7	7	6	6	7	4	5	5	4	7	5	5	4	1	1	1	1	1	7	2	5	3	5	4	5	5	5	4	3	3	4	4	4	7	7	7	7	5	7	7
2	3	2	2	1	1	2	2	4	4	5	7	4	5	7	3	4	4	4	7	6	5	4	1	1	1	1	1	4	4	4	4	4	4	4	7	4	4	4	4	4	4	3	7	7	7	7	4	6	6
2	3	3	1	1	1	1	2	7	7	7	7	7	7	7	7	7	4	4	4	5	5	7	5	4	4	4	5	5	4	5	5	4	5	4	5	5	5	5	3	3	3	2	7	7	7	7	5	4	4
1	4	3	6	1	1	1	1	7	7	7	7	7	7	7	7	7	7	5	6	6	6	7	7	7	7	7	7	7	7	7	7	6	7	6	6	7	7	7	6	7	7	7	6	7	7	7	7	7	7
1	2	3	1	1	1	1	2	7	6	7	7	6	6	7	7	7	6	7	6	7	7	7	7	6	6	6	6	6	6	7	7	7	7	6	7	7	6	7	7	6	7	6	6	7	7	7	7	6	6
2	3	3	1	1	1	1	1	7	6	6	7	6	5	6	7	6	7	6	7	6	7	7	6	7	6	7	6	5	5	1	5	6	6	7	6	7	6	7	5	7	6	7	5	7	7	7	7	7	7
2	4	3	5	1	1	1	1	7	7	7	7	7	7	7	7	7	7	7	7	7	7	7	7	7	7	7	7	7	6	7	7	7	6	7	7	7	7	6	6	7	7	7	7	6	7	7	6	6	7
2	2	3	1	1	1	1	2	7	6	6	6	6	7	6	6	7	7	6	6	7	7	6	5	6	6	7	7	7	7	7	4	7	7	7	7	7	7	7	7	6	7	6	7	6	7	7	5	5	5
1	2	2	1	1	1	1	1	7	6	7	6	5	6	6	6	6	4	6	4	6	6	4	2	1	1	1	2	4	4	4	4	4	6	5	4	6	6	4	4	5	4	4	7	6	7	7	4	3	5
2	4	5	6	1	1	1	2	6	7	7	7	6	6	6	6	5	7	7	7	5	7	6	6	5	6	6	7	5	5	5	6	5	6	5	5	6	7	6	7	7	7	6	6	6	7	7	6	6	6
1	2	2	1	1	1	1	1	7	6	7	7	5	6	4	3	4	5	4	4	4	5	4	1	1	1	1	1	4	4	4	4	5	5	5	5	5	4	5	5	5	4	4	6	6	7	7	5	5	5
2	4	4	6	1	1	1	1	7	6	7	7	6	7	7	6	7	7	6	7	6	5	5	6	7	7	6	7	6	7	6	7	6	6	7	6	6	5	6	4	7	6	7	5	6	7	7	7	5	6
2	2	3	2	1	1	1	1	7	6	7	6	7	6	7	7	7	7	7	7	7	7	7	7	7	7	7	3	4	4	3	3	7	7	7	7	7	7	7	7	7	7	7	7	5	7	7	7	7	7
2	3	3	1	1	1	1	1	7	7	7	7	6	6	6	6	6	7	6	5	6	7	7	7	6	5	6	6	5	6	7	6	6	5	6	5	6	6	7	7	5	6	5	7	5	7	7	5	6	5
1	3	3	3	1	1	2	2	7	7	7	7	7	7	7	7	7	7	7	7	7	7	5	6	7	5	7	7	7	7	7	7	7	7	7	7	7	7	7	7	7	7	7	7	7	6	7	7	7	7
1	3	3	5	1	1	2	1	7	6	7	6	6	7	7	6	7	7	7	6	6	7	7	6	7	6	7	6	5	5	6	6	6	6	6	7	7	7	6	6	7	6	6	7	7	6	7	6	4	6
1	3	3	2	1	1	1	2	5	6	7	7	2	5	6	5	4	7	5	6	5	4	5	6	1	2	3	6	7	2	4	3	4	6	5	6	7	5	6	6	6	5	4	7	7	6	7	5	7	6
2	2	2	1	1	1	1	2	7	7	6	6	6	6	6	7	6	4	5	5	5	5	4	2	2	2	2	4	4	4	4	4	4	4	4	4	4	5	5	5	5	4	3	7	7	6	7	4	4	6
1	3	3	1	1	1	1	2	7	7	7	7	7	7	7	7	7	7	7	7	4	6	7	7	7	7	7	7	7	7	5	7	3	3	3	4	3	7	6	7	6	7	7	6	7	6	7	6	5	6
1	2	4	6	1	1	1	1	7	7	7	7	7	7	7	6	7	6	7	6	7	6	6	6	6	7	7	7	6	6	7	6	7	7	7	6	6	7	6	7	6	7	7	6	7	6	7	7	6	7
1	2	4	2	1	1	1	1	7	6	5	6	6	6	6	6	7	6	6	7	6	6	6	7	6	6	7	6	5	7	7	7	7	6	6	7	7	6	7	6	6	7	7	6	7	6	7	7	6	6
1	2	2	1	1	1	1	1	7	6	6	7	6	6	7	7	7	6	7	6	7	7	7	6	7	6	7	7	6	6	2	6	2	7	7	7	6	7	6	6	6	7	7	6	7	6	7	6	6	6
2	3	3	6	1	1	1	1	7	7	7	7	7	7	7	7	7	7	6	7	7	6	7	7	7	7	7	6	4	7	6	7	6	6	7	6	6	7	6	7	7	6	7	6	7	6	7	7	7	7
1	2	3	4	1	1	1	1	6	6	6	6	6	6	6	6	6	7	6	7	6	7	6	6	6	6	6	6	6	6	6	6	6	6	6	6	6	7	6	6	6	7	6	6	7	6	7	7	6	7
2	2	2	2	1	1	1	2	5	4	6	7	4	5	4	4	5	7	5	6	7	6	5	5	5	5	6	6	6	4	6	6	5	7	7	7	7	7	6	7	6	7	4	6	7	6	7	7	7	5
1	3	1	3	1	1	1	2	6	6	7	7	4	5	5	5	5	5	7	6	6	7	5	4	5	5	6	6	6	4	3	5	4	6	6	6	6	6	7	7	5	6	4	6	7	6	7	6	6	6
2	2	2	2	1	1	1	2	7	7	7	7	7	7	7	7	7	7	7	7	7	7	7	7	7	7	7	7	7	7	7	7	4	3	3	3	3	7	7	7	7	7	7	7	6	6	7	5	6	5
2	3	3	1	1	1	1	2	6	7	6	7	6	7	6	6	7	6	7	7	6	6	7	6	6	5	6	7	4	6	2	5	3	6	7	6	7	7	6	6	7	6	7	7	6	6	7	6	6	7
1	3	3	1	1	1	1	1	3	6	5	7	6	5	7	6	6	6	5	6	7	5	6	5	6	7	5	6	5	6	6	7	6	5	6	5	6	6	5	7	6	6	6	7	6	6	7	6	7	5
2	4	2	3	1	1	1	2	7	7	7	7	7	7	7	7	7	6	6	6	6	6	7	7	7	7	7	7	7	7	7	7	7	6	6	7	7	6	6	6	6	6	6	7	6	6	7	6	6	7
2	3	3	1	1	1	1	2	7	7	7	7	6	6	5	6	7	6	7	6	7	6	5	4	4	3	4	5	6	4	4	4	3	6	6	6	6	6	6	7	6	6	5	7	6	6	7	6	4	6
2	3	4	6	1	1	1	2	7	6	6	6	6	6	6	7	5	6	6	5	6	6	5	6	6	5	6	6	6	6	6	6	6	6	6	6	6	5	6	5	7	5	5	7	6	6	7	5	6	5
1	2	2	1	1	1	1	1	7	7	7	7	7	6	7	6	7	7	7	7	7	7	6	7	6	7	7	7	7	7	6	7	7	7	6	7	7	7	7	7	7	7	7	6	6	6	7	7	6	7
1	2	2	1	1	1	1	1	7	5	5	5	6	7	7	6	7	7	7	7	6	6	7	6	5	7	7	7	6	7	6	6	6	7	7	7	7	7	7	7	6	6	7	6	6	6	7	7	6	6
1	3	2	3	1	1	1	2	7	7	6	6	7	7	7	6	7	6	7	7	6	7	7	7	6	7	7	6	7	6	7	7	6	7	6	7	7	7	6	7	6	6	7	6	6	6	7	5	6	7
2	3	3	2	1	1	1	1	6	6	6	7	6	6	5	6	5	6	7	6	6	7	5	6	5	4	4	6	5	6	5	6	6	6	5	7	6	6	6	6	5	6	7	6	6	6	7	7	6	6
2	4	4	5	1	1	1	1	7	7	7	7	7	6	7	6	7	5	4	5	4	5	7	6	5	1	5	6	5	6	6	7	6	4	5	6	5	6	5	6	7	5	7	6	6	6	7	7	6	5
2	2	2	2	1	1	1	2	7	7	7	7	7	7	7	5	7	5	5	5	6	6	5	4	4	4	4	4	4	4	4	5	5	5	5	5	5	6	6	6	6	6	6	6	6	6	7	6	6	6
1	4	1	3	1	1	1	2	4	5	6	7	3	4	5	6	7	7	6	5	6	7	6	5	6	5	6	6	5	6	6	7	7	6	5	6	7	5	6	5	6	7	6	5	6	6	7	6	5	6
2	2	3	2	1	1	1	2	7	7	7	7	7	7	5	5	5	5	6	7	7	6	6	6	6	6	6	6	6	6	5	5	6	5	6	7	7	5	7	7	5	7	6	7	5	6	7	6	7	7
1	2	3	1	1	1	1	1	6	7	6	7	6	7	7	6	6	7	6	6	7	7	7	7	7	7	7	7	5	5	7	6	6	6	7	7	6	6	5	5	6	7	7	6	5	6	7	5	6	7
2	2	2	1	1	1	1	2	7	7	7	7	6	6	6	5	5	6	5	5	6	6	5	6	6	6	5	6	5	6	5	6	5	6	6	5	6	6	6	6	6	6	7	6	5	6	7	6	6	6
2	4	5	4	1	1	1	2	6	7	5	6	6	7	6	4	6	7	6	7	5	4	6	5	4	7	7	7	5	7	6	6	7	6	5	7	7	7	6	6	7	5	7	6	5	6	7	7	6	7
1	4	4	6	1	1	1	1	5	6	6	6	6	6	6	6	6	6	7	6	7	6	6	6	7	6	7	6	7	6	5	7	6	5	7	6	7	6	7	6	7	7	6	6	5	6	7	6	7	6
2	3	3	1	1	1	1	1	6	6	7	6	7	5	6	7	7	5	5	7	6	6	6	7	6	6	6	7	6	6	6	5	6	7	7	7	6	7	6	6	6	5	5	5	5	6	7	6	6	5
2	3	3	2	1	1	1	1	7	7	7	7	5	6	6	4	5	7	6	5	7	7	6	6	7	6	7	6	7	7	6	5	2	7	7	7	7	6	6	6	5	5	5	5	5	6	7	6	5	6
2	2	3	2	1	1	1	1	5	5	5	7	5	7	5	4	5	5	6	6	7	6	5	3	3	3	1	5	7	2	6	5	6	6	6	6	6	6	5	6	5	5	6	6	5	5	7	6	6	4
2	2	3	1	1	1	1	1	7	7	7	7	5	6	4	4	7	5	5	5	6	5	4	4	5	4	4	4	4	4	6	5	5	5	5	5	6	5	5	5	5	5	6	6	5	5	7	5	5	6
2	3	3	1	1	1	1	2	5	6	6	6	4	7	6	5	6	4	4	5	4	5	5	5	5	6	6	6	6	5	5	5	5	5	5	6	4	4	5	5	4	5	5	5	5	5	7	5	5	6
2	2	2	2	1	1	1	1	7	7	7	7	6	7	7	7	7	7	7	7	7	7	5	7	7	4	6	7	7	7	7	7	7	7	7	7	7	4	4	4	4	4	5	5	5	5	7	6	6	6
2	2	3	1	1	1	1	2	7	3	5	4	4	4	4	5	5	4	7	7	7	7	3	3	3	3	3	5	4	4	4	4	4	7	1	7	4	7	7	7	7	7	7	7	6	4	7	7	7	7
2	3	3	1	1	1	1	1	7	7	7	7	7	7	7	7	7	4	4	4	4	4	7	4	4	4	4	4	4	4	4	4	4	4	4	4	4	4	4	4	7	7	4	7	4	4	7	4	7	7
2	3	3	1	1	1	1	1	4	7	7	7	7	7	7	4	4	4	6	4	6	4	7	4	4	4	4	5	4	6	4	4	4	4	4	4	6	6	4	4	4	4	4	4	4	4	7	4	4	4
2	2	3	1	1	1	1	2	5	5	5	5	5	5	5	6	4	4	4	4	4	4	4	4	4	6	5	3	5	4	4	4	4	4	4	4	4	4	4	4	4	4	4	4	4	4	7	4	4	4
2	3	3	2	1	1	1	1	4	5	5	7	5	6	5	5	6	4	4	4	4	4	4	4	4	4	4	4	4	4	4	4	4	4	4	4	4	4	4	4	4	4	4	4	4	4	7	4	4	4
1	3	3	1	1	1	1	1	7	7	7	7	7	7	7	7	7	4	4	4	4	4	4	4	4	4	4	4	7	4	4	4	4	4	4	4	4	4	4	4	4	4	4	4	4	4	7	4	3	4
1	2	3	1	1	1	2	2	7	7	7	7	7	7	7	7	7	4	4	4	4	4	4	4	4	4	4	4	4	4	4	4	4	4	4	4	4	4	4	4	4	4	4	4	4	4	7	4	4	4
1	4	3	5	1	1	1	1	7	7	7	7	7	7	7	7	7	4	4	4	4	4	4	4	4	4	4	4	7	4	4	4	4	4	4	4	4	4	4	4	4	4	4	4	4	4	7	4	7	7
2	3	3	1	1	1	1	2	7	4	6	5	4	5	4	5	5	3	3	3	3	3	3	1	1	1	1	3	4	4	4	2	3	3	3	3	3	3	3	3	3	3	3	3	3	3	7	3	1	1
1	2	2	1	1	1	1	1	7	7	7	7	7	7	7	7	7	7	7	7	7	6	7	7	7	7	7	3	4	4	3	3	7	7	7	7	7	7	6	6	6	7	7	7	7	7	6	6	6	5
1	2	3	3	1	1	1	2	7	7	7	7	6	7	7	7	7	7	7	7	7	7	5	7	7	5	7	7	7	7	5	7	7	7	7	7	7	7	7	7	7	7	6	7	7	7	6	6	6	6
1	3	2	1	1	1	1	1	7	7	5	5	7	7	6	5	7	6	5	6	5	7	6	4	7	5	5	7	7	4	6	4	7	4	4	5	5	7	7	7	7	7	4	7	7	7	6	7	7	7
2	2	2	1	1	1	1	1	7	7	7	7	7	7	7	7	7	7	7	7	7	7	7	7	7	7	7	3	3	4	3	3	7	7	7	7	7	7	6	7	6	7	7	6	7	7	6	7	6	5
2	2	2	2	1	1	1	2	7	7	7	7	7	7	7	7	1	6	7	6	7	6	7	7	7	7	7	7	6	7	6	6	7	6	7	6	6	7	6	7	6	7	7	6	7	7	6	7	7	7
2	2	2	1	1	1	2	2	7	7	7	7	7	7	7	7	7	6	7	6	7	6	6	7	7	6	6	7	6	6	6	6	6	6	7	6	7	7	6	7	6	7	6	6	7	7	6	7	6	7
2	3	2	2	2	1	2	2	6	6	7	6	6	6	6	6	6	6	6	6	6	5	6	6	6	5	6	6	6	5	6	6	6	6	6	6	6	6	6	6	5	6	6	6	7	7	6	6	6	7
1	4	4	2	1	1	1	1	6	6	6	6	6	5	5	6	5	6	6	6	5	5	2	7	4	3	6	6	6	6	6	5	5	4	5	5	6	5	5	5	5	6	5	4	7	7	6	4	6	6
1	2	2	1	1	1	1	2	1	7	7	7	5	7	7	7	7	5	6	5	5	6	4	5	4	1	4	7	7	7	6	7	6	5	6	6	6	6	7	6	6	7	7	7	6	7	6	5	6	6
2	3	2	1	1	1	1	1	7	6	6	7	6	6	6	7	6	7	7	6	7	7	6	7	6	7	7	6	6	6	7	6	7	7	7	6	6	6	7	7	7	7	6	7	6	7	6	6	7	7
1	3	3	2	1	1	1	1	6	6	7	6	7	6	6	7	6	6	6	7	6	6	5	7	6	6	6	6	5	7	7	6	6	6	6	6	7	6	7	6	6	7	6	7	6	7	6	7	7	6
2	2	2	1	1	1	1	2	7	5	7	7	6	7	7	6	5	6	6	6	6	6	6	5	6	5	6	5	6	5	5	4	2	6	5	6	6	5	6	5	6	7	6	7	6	7	6	6	5	6
1	3	4	1	1	1	1	1	7	6	7	6	6	7	6	7	6	6	7	6	7	6	6	7	6	7	6	6	7	6	7	6	6	7	6	7	6	6	7	6	7	6	6	7	6	7	6	6	7	6
2	3	4	4	1	1	1	1	7	5	5	7	6	7	6	7	6	6	7	6	7	5	5	6	7	5	6	6	7	6	7	6	6	7	6	7	6	6	7	6	7	6	6	7	6	7	6	6	7	6
1	2	2	1	1	1	1	1	5	5	6	5	6	5	6	6	6	6	7	6	7	6	6	6	6	6	6	6	6	6	7	6	6	7	7	6	7	7	6	7	6	7	7	6	6	7	6	7	6	7
1	2	2	1	1	1	1	1	6	7	6	7	6	5	7	7	7	7	6	6	6	6	7	7	7	6	6	7	6	6	2	6	2	7	7	7	7	7	7	7	7	6	7	6	6	7	6	7	7	7
1	2	3	2	1	1	1	1	7	6	7	6	6	7	6	7	6	7	6	7	6	7	6	7	5	6	7	6	5	6	7	6	6	7	6	7	6	5	6	5	7	6	7	6	6	7	6	6	5	6
1	2	2	1	1	1	1	1	6	5	7	5	7	6	6	6	6	6	7	6	6	7	6	6	7	6	6	6	7	6	6	7	7	6	6	7	6	7	6	7	7	7	6	6	6	7	6	7	6	7
2	4	4	5	1	1	1	1	7	7	7	7	7	7	7	7	7	7	7	6	7	6	7	7	1	1	7	7	7	7	7	7	7	7	7	7	7	6	6	6	6	7	5	6	6	7	6	7	7	6
1	3	3	4	1	1	1	1	6	6	6	6	6	6	6	6	6	6	6	7	6	6	6	7	5	6	7	6	7	6	6	6	7	6	5	5	5	7	6	6	7	6	6	5	6	7	6	7	6	5
1	2	2	1	1	1	1	2	7	7	7	7	7	5	7	5	7	6	7	6	6	7	5	7	4	6	6	3	5	4	6	6	6	6	6	6	7	6	6	6	6	7	5	5	6	7	6	4	3	5
2	2	3	1	1	1	1	2	7	7	7	7	6	5	6	6	5	6	5	7	6	5	6	5	6	7	5	6	2	6	5	7	6	5	6	7	6	7	6	6	6	6	6	6	5	7	6	7	5	6
2	4	3	2	1	1	1	1	6	5	6	5	5	6	6	5	6	7	6	6	4	6	5	5	5	7	6	6	6	6	7	7	7	7	7	7	7	6	6	5	6	5	5	6	5	7	6	6	6	6
2	2	1	4	1	1	2	1	4	5	7	6	6	7	6	6	6	6	6	6	7	6	6	6	7	7	6	6	6	6	7	7	6	7	6	6	7	7	6	7	7	6	7	7	7	6	6	7	6	6
2	2	2	1	1	1	1	1	7	7	6	5	6	4	7	7	6	2	3	2	3	2	2	2	2	3	3	4	4	3	3	2	3	3	2	2	3	4	3	2	3	2	2	7	7	6	6	2	3	2
2	2	2	1	1	1	1	2	7	7	7	6	6	7	7	7	5	6	6	7	7	7	6	7	6	6	7	6	7	6	2	7	2	6	6	7	6	7	7	6	7	6	7	6	7	6	6	7	6	7
2	2	2	1	1	1	1	1	5	6	6	6	5	6	6	5	6	7	7	7	7	7	6	7	7	6	6	7	6	6	7	6	6	6	7	7	7	7	6	6	6	6	7	6	7	6	6	6	6	6
2	2	2	1	1	1	2	2	6	7	7	7	6	7	7	7	5	7	6	7	6	6	7	6	7	2	7	6	5	6	6	5	6	6	6	6	7	6	6	6	7	6	6	6	7	6	6	6	6	6
2	3	3	1	1	1	1	2	7	5	7	5	7	7	6	6	6	6	6	6	6	7	6	5	5	6	7	6	5	7	5	6	7	6	7	5	6	6	5	6	6	6	7	7	6	6	6	6	6	7
1	2	3	6	1	1	1	1	6	5	6	5	5	6	6	5	6	6	7	6	6	7	6	5	6	6	6	6	5	6	5	6	6	6	6	6	6	6	5	6	6	7	6	7	6	6	6	6	7	6
2	3	3	1	1	1	1	2	6	5	7	7	7	7	7	7	7	7	7	7	7	7	7	7	7	7	7	7	7	7	7	7	3	3	3	3	3	7	7	7	7	7	7	6	6	6	6	6	6	6
2	4	4	4	1	1	1	2	7	6	6	6	6	6	7	6	6	7	6	6	7	6	6	6	7	6	6	7	6	6	6	7	7	6	7	6	6	7	6	6	6	6	7	6	6	6	6	7	6	6
2	2	3	1	1	1	2	1	7	7	7	7	7	7	7	7	7	7	7	7	7	7	7	7	7	7	7	3	3	4	3	3	7	7	7	7	7	7	7	7	7	7	6	6	6	6	6	6	6	6
2	2	2	1	1	1	1	2	6	6	7	7	5	6	6	7	4	7	7	7	4	7	7	7	7	7	7	7	7	7	7	7	7	7	7	7	7	7	7	7	7	7	6	6	6	6	6	5	5	5
2	4	4	3	1	1	1	1	7	7	7	7	7	7	7	7	7	7	7	4	7	7	7	7	7	3	7	7	7	7	5	7	7	7	7	7	7	7	7	7	7	7	6	6	6	6	6	7	7	7
2	3	3	1	1	1	1	1	6	6	6	6	5	7	6	6	5	7	6	7	6	6	6	6	6	6	6	6	7	6	6	6	7	6	6	7	6	7	6	7	6	7	6	6	6	6	6	6	6	6
2	2	3	3	1	1	1	1	7	7	7	7	6	6	6	6	6	6	6	6	5	6	7	7	7	7	7	7	7	7	6	7	6	6	6	7	7	6	6	6	6	7	6	6	6	6	6	6	6	6
2	2	2	1	1	1	1	2	6	7	7	6	6	7	7	7	6	6	7	7	7	6	5	7	7	6	6	5	5	5	5	7	7	6	6	6	6	6	6	6	6	7	6	6	6	6	6	6	6	7
1	3	3	3	1	1	1	2	7	7	7	7	7	7	7	7	7	7	6	5	6	7	7	7	7	7	7	7	7	7	7	7	7	7	7	6	7	6	6	5	6	7	6	6	6	6	6	6	6	6
1	2	4	6	1	1	1	1	7	7	7	6	7	7	6	7	7	6	7	7	7	7	7	7	6	7	7	7	7	7	7	7	6	7	7	7	6	7	7	7	6	6	6	6	6	6	6	6	7	6
2	3	2	2	1	1	1	2	7	7	7	7	7	7	7	7	7	7	7	7	7	7	7	7	7	7	7	3	3	4	3	3	7	7	7	7	7	7	7	6	6	6	6	6	6	6	6	6	6	6
2	4	5	6	1	1	1	1	7	7	7	7	5	4	7	7	7	7	7	7	6	6	7	7	7	7	7	7	3	6	7	7	3	3	3	3	3	7	7	6	6	6	6	6	6	6	6	7	7	7
2	3	3	3	1	1	1	2	7	7	7	7	7	7	7	7	7	7	7	7	7	7	5	7	7	3	5	7	7	7	7	7	7	7	7	7	7	7	7	6	6	6	6	6	6	6	6	6	6	6
2	4	3	3	1	1	1	2	6	6	6	6	6	6	6	6	6	6	6	6	7	6	6	6	6	6	6	6	6	6	6	7	7	7	6	6	6	6	7	6	6	6	6	6	6	6	6	6	6	6
2	2	2	1	1	1	1	2	6	7	6	7	7	6	6	6	6	6	7	7	4	6	7	6	6	6	6	6	6	6	6	6	7	7	6	6	7	7	6	6	6	6	6	6	6	6	6	6	6	7
2	2	3	1	1	1	1	1	7	7	7	7	7	7	7	7	7	7	7	7	7	7	7	7	7	7	7	3	3	4	3	3	7	7	7	7	7	6	6	6	6	6	6	6	6	6	6	6	6	6
2	2	3	1	1	1	1	1	6	6	6	6	7	6	7	7	7	7	7	7	7	7	7	7	7	7	7	3	3	4	3	3	7	7	7	7	7	6	6	6	6	6	6	6	6	6	6	6	6	6
2	2	3	1	1	1	1	2	7	7	7	7	7	7	7	7	7	7	7	7	7	7	7	7	7	7	7	3	3	3	3	3	7	7	7	7	7	6	6	6	6	6	6	6	6	6	6	7	7	7
2	2	3	3	1	1	1	2	7	7	7	7	7	7	7	7	7	6	6	7	1	6	7	7	2	1	7	7	7	7	7	7	7	7	7	7	7	6	6	6	6	6	6	6	6	6	6	6	6	6
2	2	2	1	1	1	1	2	6	6	7	7	5	7	7	7	6	6	6	6	4	4	6	6	6	6	6	7	7	7	7	7	7	7	7	7	7	6	6	6	6	6	6	6	6	6	6	6	6	6
1	2	3	1	1	1	1	1	2	2	2	2	7	7	7	7	7	6	6	6	6	6	7	7	7	7	7	6	6	6	6	6	6	6	6	6	6	6	6	6	6	6	6	6	6	6	6	6	6	6
2	3	3	4	1	1	1	1	6	7	7	7	7	7	7	7	7	6	7	7	6	5	6	7	7	4	7	7	7	7	7	7	6	6	6	6	6	6	6	6	6	6	6	6	6	6	6	6	6	6
1	4	1	1	1	1	1	2	4	4	5	7	7	7	7	7	7	6	6	6	6	6	4	7	7	4	7	6	6	6	6	6	6	6	6	6	6	6	6	6	6	6	6	6	6	6	6	7	7	7
1	3	3	1	1	1	1	1	6	7	7	7	7	7	7	7	7	6	6	6	6	6	7	7	4	4	7	7	7	7	7	7	6	6	6	6	6	6	6	6	6	6	6	6	6	6	6	6	6	6
2	2	2	1	1	1	1	1	7	7	7	7	7	4	7	7	7	7	7	7	4	6	5	7	6	2	7	7	5	5	6	6	6	6	6	6	6	6	6	6	6	6	6	6	6	6	6	6	6	6
2	2	2	6	1	1	1	2	7	7	7	7	7	7	7	7	7	6	6	6	6	6	7	7	7	1	7	6	6	6	6	6	6	6	6	6	6	6	6	6	6	6	6	6	6	6	6	4	4	4
2	2	5	6	1	1	1	1	6	6	6	6	6	6	6	6	6	6	6	6	6	6	6	6	6	6	6	6	6	6	6	6	6	6	6	6	6	6	6	6	6	6	6	6	6	6	6	6	6	6
1	3	3	3	1	1	1	1	6	7	7	7	6	6	6	6	6	6	6	6	6	6	6	6	6	6	6	6	6	6	6	6	6	6	6	6	6	6	6	6	6	6	6	6	6	6	6	6	6	6
1	2	3	1	1	1	1	1	6	6	6	6	6	6	6	6	6	6	6	6	6	6	6	6	6	6	6	6	6	6	6	6	6	6	6	6	6	6	6	6	6	6	6	6	6	6	6	6	6	6
1	2	3	1	1	1	1	1	6	6	6	6	6	6	6	6	6	6	6	6	6	6	6	6	6	6	6	6	6	6	6	6	6	6	6	6	6	6	6	6	6	6	6	6	6	6	6	6	6	6
1	3	3	1	1	1	1	1	6	6	6	6	6	6	6	6	6	6	6	6	6	6	6	6	6	6	6	6	6	6	6	6	6	6	6	6	6	6	6	6	6	6	6	6	6	6	6	6	6	6
2	4	3	6	1	1	1	1	6	6	6	6	6	6	6	6	6	6	6	6	6	6	6	6	6	6	6	6	6	6	6	6	6	6	6	6	6	6	6	6	6	6	6	6	6	6	6	6	6	6
2	3	3	1	1	1	1	1	6	6	6	6	7	6	6	6	6	6	6	6	6	6	6	6	6	6	6	6	6	6	6	6	6	6	6	6	6	6	6	6	6	6	6	6	6	6	6	6	6	6
2	2	2	1	1	1	1	1	6	5	7	7	5	6	6	6	6	6	6	6	6	6	6	6	6	6	6	6	6	6	6	6	6	6	6	6	6	6	6	6	6	6	6	6	6	6	6	6	6	6
1	2	3	1	1	1	1	1	6	6	6	6	6	6	6	6	6	6	6	6	6	6	6	6	6	6	6	6	6	6	6	6	6	6	6	6	6	6	6	6	6	6	6	6	6	6	6	6	6	6
2	4	5	6	1	1	1	1	6	6	6	6	6	6	6	6	6	6	6	6	6	6	6	6	6	6	6	6	6	6	6	6	6	6	6	6	6	6	6	6	6	6	6	6	6	6	6	6	6	6
2	2	2	1	1	1	1	1	6	6	6	6	6	6	6	6	6	6	6	6	6	6	6	6	6	6	6	6	6	6	6	6	6	6	6	6	6	6	6	6	6	6	6	6	6	6	6	6	6	6
2	2	3	1	1	1	1	1	6	6	6	6	6	6	6	6	6	6	6	6	6	6	6	6	6	6	6	6	6	6	6	6	6	6	6	6	6	6	6	6	6	6	6	6	6	6	6	6	6	6
1	2	5	6	1	1	1	1	6	6	6	6	6	6	6	6	6	6	6	6	6	6	6	6	6	6	6	6	6	6	6	6	6	6	6	6	6	6	6	6	6	6	6	6	6	6	6	6	6	6
2	2	1	1	1	1	1	1	6	6	6	6	4	6	6	6	6	6	6	6	6	6	6	6	6	6	6	6	6	6	6	6	6	6	6	6	6	6	6	6	6	6	6	6	6	6	6	6	6	6
2	3	3	1	1	1	1	1	7	7	7	7	6	6	6	6	6	6	6	6	6	6	6	6	6	6	6	6	6	6	6	6	6	6	6	6	6	6	6	6	6	6	6	6	6	6	6	6	6	6
2	2	3	2	1	1	1	1	5	5	5	5	6	6	6	6	6	6	6	6	6	6	6	6	6	6	6	6	6	6	6	6	6	6	6	6	6	6	6	6	6	6	6	6	6	6	6	6	6	6
1	3	3	1	1	1	1	1	6	5	6	6	6	6	6	7	6	6	6	6	6	6	6	6	6	6	6	6	6	6	6	6	6	6	6	6	6	6	6	6	6	6	6	6	6	6	6	6	4	5
1	2	2	2	1	1	1	1	5	5	5	5	6	6	6	6	6	6	6	6	6	6	6	6	6	6	6	6	6	6	6	6	6	6	6	6	6	6	6	6	6	6	6	6	6	6	6	6	6	6
2	2	3	1	1	1	1	1	4	7	7	7	6	6	6	6	6	6	6	6	6	6	6	6	6	6	6	6	6	6	6	6	6	6	6	6	6	6	6	6	6	6	6	6	6	6	6	6	6	6
1	2	2	1	1	1	1	1	6	6	6	6	6	6	6	6	6	6	6	6	6	6	6	6	6	6	6	7	7	6	6	6	6	6	6	6	6	6	6	6	6	6	6	6	6	6	6	6	6	6
1	2	3	1	1	1	1	2	6	6	6	6	6	6	6	6	6	6	6	6	6	6	6	6	6	6	6	6	6	6	6	6	6	6	6	6	6	6	6	6	6	6	6	6	6	6	6	6	6	6
1	2	3	1	1	1	1	2	6	6	6	6	6	6	6	6	6	6	6	6	6	6	6	6	6	6	6	6	6	6	6	6	6	6	6	6	6	6	6	6	6	6	6	6	6	6	6	6	6	6
2	3	2	2	1	1	1	2	6	6	6	6	6	6	6	6	6	6	6	6	6	6	6	6	6	6	6	6	6	6	6	6	6	6	6	6	6	6	6	6	6	6	6	6	6	6	6	6	6	6
2	3	3	1	1	1	1	2	6	6	6	6	6	6	6	6	6	6	6	6	6	6	6	6	6	6	6	6	6	6	6	6	6	6	6	6	6	6	6	6	6	6	6	6	6	6	6	6	6	6
1	2	3	1	1	1	1	2	6	6	6	6	6	6	6	6	6	6	6	6	6	6	6	6	6	6	6	6	6	6	6	6	6	6	6	6	6	6	6	6	6	6	6	6	6	6	6	6	6	6
1	3	3	1	1	1	1	2	6	6	6	6	6	6	6	6	6	6	6	6	6	6	6	6	6	6	6	6	6	6	6	6	6	6	6	6	6	6	6	6	6	6	6	6	6	6	6	6	6	6
2	2	2	6	1	1	1	2	6	6	6	6	6	6	6	6	6	6	6	6	6	6	6	6	6	6	6	6	6	6	6	6	6	6	6	6	6	6	6	6	6	6	6	6	6	6	6	6	6	6
2	2	3	2	1	1	1	2	6	6	6	6	6	6	6	6	6	6	6	6	6	6	6	6	6	6	6	6	6	6	6	6	6	6	6	6	6	6	6	6	6	6	6	6	6	6	6	6	6	6
2	3	2	2	1	1	1	2	6	6	6	6	6	6	6	6	6	6	6	6	6	6	6	6	6	6	6	6	6	6	6	6	6	6	6	6	6	6	6	6	6	6	6	6	6	6	6	6	6	6
2	2	2	2	1	1	1	2	6	6	6	6	6	6	6	6	6	6	6	6	6	6	6	6	6	6	6	6	6	6	6	6	6	6	6	6	6	6	6	6	6	6	6	6	6	6	6	6	6	6
2	3	3	1	1	1	1	2	6	6	6	6	6	6	6	6	6	6	6	6	6	6	6	6	6	6	6	6	6	6	6	6	6	6	6	6	6	6	6	6	6	6	6	6	6	6	6	6	6	6
2	2	2	1	1	1	1	2	6	6	6	6	6	6	6	6	6	6	6	6	6	6	6	6	6	6	6	6	6	6	6	6	6	6	6	6	6	6	6	6	6	6	6	6	6	6	6	6	6	6
2	2	2	1	1	1	1	2	5	6	6	6	6	6	6	6	6	6	6	6	6	6	6	6	6	6	6	6	6	6	6	6	6	6	6	6	6	6	6	6	6	6	6	6	6	6	6	6	6	6
2	2	2	1	1	1	1	2	6	6	7	6	6	6	6	6	6	6	6	6	6	6	6	6	6	6	6	6	6	6	6	6	6	6	6	6	6	6	6	6	6	6	6	6	6	6	6	6	6	6
1	2	2	1	1	1	1	2	7	6	6	6	6	6	6	6	6	6	6	6	6	6	6	6	6	6	6	6	6	6	6	6	6	6	6	6	6	6	6	6	6	6	6	6	6	6	6	6	6	6
2	3	3	1	1	1	1	2	7	5	6	6	6	6	6	6	6	6	6	6	6	6	6	6	6	6	6	6	6	6	6	6	6	6	6	6	6	6	6	6	6	6	6	6	6	6	6	6	6	6
1	3	3	1	1	1	1	2	7	6	6	7	6	7	6	6	6	6	6	6	6	6	6	6	6	6	6	6	6	6	6	6	6	6	6	6	6	6	6	6	6	6	6	6	6	6	6	6	6	6
2	3	2	1	1	1	2	2	6	6	6	6	5	5	5	5	5	6	6	6	6	6	6	6	6	6	6	6	6	6	6	6	6	6	6	6	6	6	6	6	6	6	6	6	6	6	6	6	6	6
2	2	2	1	1	1	1	2	7	7	7	7	6	6	6	6	6	6	6	6	6	6	6	6	6	6	6	6	6	6	6	6	6	6	6	6	6	6	6	6	6	6	6	6	6	6	6	6	6	6
2	2	1	2	1	1	2	2	4	4	6	6	6	6	6	6	6	6	6	6	6	6	6	6	6	6	6	6	6	6	6	6	6	6	6	6	6	6	6	6	6	6	6	6	6	6	6	6	6	6
2	3	2	1	1	1	1	2	7	6	7	7	6	6	6	6	6	6	6	6	6	6	6	6	6	6	6	6	6	6	6	6	6	6	6	6	6	6	6	6	6	6	6	6	6	6	6	5	5	5
2	2	2	1	1	1	1	1	1	6	6	6	6	6	6	6	6	6	6	6	6	6	6	6	6	6	6	6	6	6	6	6	6	6	6	6	6	6	6	6	6	6	6	6	6	6	6	6	6	6
1	3	3	1	1	1	1	2	7	7	7	7	7	7	7	7	7	6	6	6	6	6	6	6	6	6	6	6	6	6	6	6	6	6	6	6	6	6	6	6	6	6	6	6	6	6	6	6	6	6
2	3	3	1	1	1	2	2	6	6	7	7	7	7	7	7	7	6	6	6	6	6	6	6	6	6	6	6	6	6	6	6	6	6	6	6	6	6	6	6	6	6	6	6	6	6	6	6	6	6
1	2	3	1	1	1	1	2	5	7	7	6	5	7	7	7	7	6	6	6	6	6	6	6	6	6	6	6	6	6	6	6	6	6	6	6	6	6	6	6	6	6	6	6	6	6	6	6	6	6
2	2	2	1	1	1	1	2	7	7	7	7	7	7	5	7	7	6	6	6	6	6	6	6	6	6	6	6	6	6	6	6	6	6	6	6	6	6	6	6	6	6	6	6	6	6	6	6	6	6
1	2	2	2	1	1	1	2	4	7	6	6	7	7	7	7	7	6	6	6	6	6	6	6	6	6	6	6	6	6	6	6	6	6	6	6	6	6	6	6	6	6	6	6	6	6	6	6	6	6
1	2	3	2	1	1	1	1	5	5	7	5	3	5	5	6	5	6	6	6	6	6	6	6	6	6	6	6	6	6	6	6	6	6	6	6	6	6	6	6	6	6	6	6	6	6	6	6	6	6
1	3	3	3	1	1	1	2	7	7	7	7	7	5	6	7	6	6	6	6	6	6	6	6	6	6	6	6	6	6	6	6	6	6	6	6	6	6	6	6	6	6	6	6	6	6	6	6	6	6
2	2	3	1	1	1	1	2	6	6	6	6	6	6	6	6	6	5	6	6	3	6	6	6	6	6	6	6	6	6	6	6	6	6	6	6	6	6	6	6	6	6	6	6	6	6	6	5	5	5
1	2	3	1	1	1	2	2	4	4	4	4	6	7	6	6	6	6	6	6	6	6	6	6	6	6	6	6	6	6	6	6	6	6	6	6	6	6	6	6	6	6	6	6	6	6	6	4	4	4
2	2	2	1	1	1	1	2	4	4	7	6	4	6	7	7	4	4	4	4	4	4	6	6	6	6	6	6	6	6	6	6	6	6	6	6	6	6	6	6	6	6	6	6	6	6	6	6	6	6
2	2	2	1	1	1	1	2	7	5	6	6	6	6	6	6	6	6	6	6	6	6	5	6	6	6	6	6	6	6	6	6	6	6	6	6	6	6	6	6	6	6	6	6	6	6	6	5	5	5
2	2	3	1	1	1	1	2	6	6	7	7	6	7	7	7	5	6	6	6	4	6	6	6	4	4	6	6	6	6	6	6	6	6	6	6	6	6	6	6	6	6	6	6	6	6	6	6	6	6
1	2	2	1	1	1	1	2	6	6	6	6	6	6	6	6	6	6	6	6	6	6	4	6	4	4	6	6	6	6	6	6	6	6	6	6	6	6	6	6	6	6	6	6	6	6	6	6	6	6
2	3	3	2	1	1	1	1	6	4	6	6	5	5	5	5	5	5	5	6	2	6	6	6	6	2	6	5	6	6	6	6	6	6	6	6	6	6	6	6	6	6	6	6	6	6	6	6	6	6
2	2	3	1	1	1	1	2	7	5	6	6	6	6	6	6	6	6	6	6	6	6	6	5	6	2	6	6	6	6	6	6	6	6	6	6	6	6	6	6	6	6	6	6	6	6	6	6	6	6
2	2	3	1	1	1	2	2	6	6	7	7	6	6	7	7	6	5	4	5	4	4	6	6	4	2	6	6	6	6	6	6	6	6	6	6	6	6	6	6	6	6	6	6	6	6	6	6	6	6
2	2	2	1	1	1	1	2	6	6	6	6	6	7	6	6	6	6	6	6	6	6	6	7	7	1	6	6	6	6	6	6	6	6	6	6	6	6	6	6	6	6	6	6	6	6	6	6	6	6
2	2	3	2	1	1	1	1	5	5	6	6	5	6	6	6	5	6	6	6	6	6	6	6	6	1	6	6	6	6	6	6	6	6	6	6	6	6	6	6	6	6	6	6	6	6	6	6	6	6
1	2	1	1	1	1	1	1	6	6	6	6	6	7	6	7	7	6	6	6	6	6	6	6	6	1	6	6	6	6	6	6	6	6	6	6	6	6	6	6	6	6	6	6	6	6	6	6	6	6
2	4	3	2	1	1	1	2	7	6	7	7	6	6	6	6	6	6	6	6	6	6	4	4	7	5	5	4	4	4	4	4	6	6	6	6	6	6	6	6	6	6	6	6	6	6	6	6	6	6
2	2	2	1	1	1	2	2	7	6	6	7	6	6	6	6	6	6	6	6	6	6	5	5	5	5	5	5	6	6	6	6	6	6	6	6	6	6	6	6	6	6	6	6	6	6	6	6	6	6
2	2	3	1	1	1	1	2	5	5	5	5	6	6	6	6	6	6	6	6	6	6	4	6	5	4	5	6	6	6	6	6	6	6	6	6	6	6	6	6	6	6	6	6	6	6	6	6	6	6
1	2	3	1	1	1	1	2	6	6	7	4	6	6	7	6	6	6	6	6	6	6	6	5	3	4	5	6	6	6	6	6	6	6	6	6	6	6	6	6	6	6	6	6	6	6	6	6	6	6
2	3	3	2	1	1	1	2	7	5	6	6	5	6	6	7	5	5	5	6	2	5	6	6	6	2	5	6	6	6	6	6	6	6	6	6	6	6	6	6	6	6	6	6	6	6	6	6	6	6
1	3	2	1	1	1	1	1	7	5	5	6	5	4	5	7	4	6	6	6	6	6	6	6	7	4	4	6	6	6	4	6	6	6	6	6	6	6	6	6	6	6	6	6	6	6	6	4	4	4
2	2	3	2	1	1	1	1	6	6	6	6	6	6	6	6	6	6	6	6	6	6	4	4	4	4	4	6	6	6	6	6	6	6	6	6	6	6	6	6	6	6	6	6	6	6	6	5	5	5
1	2	2	2	1	1	1	2	7	7	7	7	6	7	7	7	7	6	6	6	6	6	6	7	7	4	1	7	7	7	5	7	6	6	6	6	6	6	6	6	6	6	6	6	6	6	6	6	6	6
2	2	2	1	1	1	1	1	7	7	7	6	7	7	5	4	6	6	6	6	6	6	4	2	3	3	5	6	7	4	7	4	5	6	6	6	6	6	6	6	6	6	6	6	6	6	6	6	6	6
1	2	1	1	1	1	1	1	7	6	6	7	6	6	6	6	6	6	6	6	6	6	6	6	6	6	6	6	5	7	2	6	3	6	6	6	6	6	6	6	6	6	6	6	6	6	6	6	6	6
2	2	2	1	1	1	1	2	4	4	4	4	4	4	4	4	4	6	6	6	6	6	4	4	4	4	4	4	4	4	4	4	4	4	6	6	6	6	6	6	6	6	6	6	6	6	6	6	6	6
2	3	3	3	1	1	1	1	7	3	6	4	3	3	4	4	5	6	6	6	6	6	5	2	2	2	2	2	4	4	4	4	4	4	6	6	6	6	6	6	6	6	6	6	6	6	6	6	6	6
2	2	3	1	1	1	1	2	5	4	6	5	6	4	6	6	5	5	5	6	4	5	6	6	6	2	6	6	6	6	5	6	6	6	6	6	5	6	6	6	6	6	6	6	6	6	6	6	6	6
2	2	3	2	1	1	1	2	5	5	5	5	5	5	4	4	4	6	6	6	6	6	4	4	4	4	5	5	5	3	6	4	5	5	5	5	5	6	6	6	6	6	6	6	6	6	6	6	6	5
2	2	1	1	1	1	1	2	6	6	6	6	6	6	6	7	6	5	6	5	7	6	6	6	6	3	5	6	7	7	7	7	7	7	6	6	6	5	6	6	6	6	6	6	6	6	6	6	6	5
2	2	2	1	1	1	1	2	5	4	7	7	4	5	5	5	4	6	6	5	6	4	6	4	4	4	4	4	5	4	4	4	5	6	6	6	6	6	5	6	6	6	6	6	6	6	6	6	4	6
1	2	2	1	1	1	1	2	6	6	6	6	6	6	6	6	6	6	6	6	6	6	6	6	6	6	6	6	6	6	6	6	6	6	6	6	6	6	4	6	6	6	6	6	6	6	6	6	6	6
2	3	3	2	1	1	1	2	7	7	7	7	7	7	7	7	7	6	6	7	1	1	6	6	7	5	5	7	6	6	6	6	7	7	7	7	7	7	7	5	6	6	6	6	6	6	6	7	7	7
2	2	3	1	1	1	1	2	6	7	7	7	7	7	7	7	7	7	7	6	6	6	7	7	7	6	7	7	7	7	7	7	7	7	7	7	7	7	6	5	5	6	6	6	6	6	6	7	7	7
2	2	3	1	1	1	1	1	6	5	6	5	6	6	6	6	6	5	6	6	3	4	6	6	4	6	6	6	6	6	6	6	6	6	6	6	6	5	6	5	4	6	6	6	6	6	6	5	6	6
2	2	3	1	1	1	1	1	6	6	6	6	6	6	6	6	6	6	4	4	6	5	6	6	6	6	6	6	6	6	6	6	6	5	6	6	5	6	5	6	6	5	6	6	6	6	6	6	6	6
2	4	4	6	1	1	1	1	7	7	7	7	5	6	6	7	7	6	5	6	3	3	6	6	3	3	7	7	7	7	5	6	6	6	6	7	7	7	6	6	5	5	6	6	6	6	6	6	6	6
2	4	3	4	1	1	2	1	7	6	7	7	6	6	6	7	6	6	6	5	4	4	7	5	5	2	5	7	6	6	6	6	7	6	6	6	6	6	6	5	5	5	6	6	6	6	6	6	6	6
2	4	5	6	1	1	1	1	7	7	7	7	6	6	6	6	7	7	7	6	4	4	5	6	5	4	4	7	7	5	6	5	7	7	7	7	7	5	5	5	5	5	6	6	6	6	6	5	5	5
2	2	2	1	1	1	1	2	6	6	6	6	5	6	6	6	6	6	5	5	3	5	5	5	5	5	5	6	6	6	6	6	6	6	6	6	6	5	5	5	5	5	6	6	6	6	6	5	5	5
2	2	3	1	1	1	1	2	7	7	7	7	7	7	7	7	7	7	7	7	7	7	7	7	7	4	7	7	7	7	7	7	7	7	7	7	7	6	6	6	6	4	6	6	6	6	6	4	4	4
2	4	5	6	1	1	1	1	7	7	7	7	6	3	7	7	5	5	5	5	2	2	6	6	3	2	6	6	6	6	6	7	6	6	7	7	7	6	6	6	5	4	6	6	6	6	6	6	6	6
2	3	3	1	1	1	1	2	7	7	7	7	7	7	7	7	7	5	5	5	5	5	7	7	7	1	7	7	7	7	7	7	7	7	7	7	7	5	5	5	4	4	6	6	6	6	6	5	5	5
2	2	2	1	1	1	1	2	6	6	7	7	7	7	7	6	6	5	6	6	5	6	6	6	5	6	5	6	5	6	5	6	5	6	6	5	6	5	6	5	6	6	5	6	6	6	6	6	5	6
2	2	2	2	1	1	1	2	7	6	7	7	7	7	7	5	7	7	7	7	7	7	7	4	4	4	7	7	5	5	3	5	5	7	7	7	7	7	6	6	7	5	5	6	6	6	6	6	4	4
2	2	2	1	1	1	1	1	7	7	7	7	6	6	7	7	7	6	6	6	2	6	5	5	6	4	4	7	6	6	6	6	5	6	6	7	6	6	5	6	6	5	5	6	6	6	6	6	5	6
2	3	3	2	1	1	1	2	7	6	7	6	5	7	7	7	3	6	5	6	3	3	7	7	6	1	5	7	5	5	7	5	7	6	7	7	7	7	7	6	5	5	5	6	6	6	6	7	6	7
2	2	2	1	1	1	1	2	5	4	6	5	4	5	5	4	4	5	5	5	5	5	5	4	4	4	4	5	5	5	4	4	4	5	5	5	5	5	5	5	5	5	5	6	6	6	6	5	3	4
2	2	2	1	1	1	1	2	5	7	6	6	4	6	5	6	7	5	5	5	5	5	5	4	4	4	5	5	4	4	4	4	4	5	4	5	5	5	5	5	5	5	5	6	6	6	6	5	2	5
1	3	1	3	1	1	1	1	7	4	7	7	7	5	5	4	4	4	5	4	4	5	4	4	4	4	4	4	6	4	6	4	5	4	3	4	4	5	5	5	5	5	5	6	6	6	6	4	3	3
1	3	2	3	1	1	1	2	5	6	6	6	5	6	5	4	4	6	4	5	4	5	6	4	5	3	2	5	4	5	3	5	5	5	6	6	6	5	5	4	5	5	5	6	6	6	6	6	4	4
1	3	3	3	1	1	1	2	5	6	6	6	6	6	6	5	6	4	4	6	5	4	4	3	3	3	4	5	6	4	4	4	4	4	4	4	4	5	6	5	4	4	4	6	6	6	6	4	4	4
2	4	4	3	1	1	1	1	7	7	7	7	7	7	7	7	7	7	7	7	7	7	7	7	7	7	7	7	7	7	7	7	4	3	3	4	3	4	7	4	4	4	4	6	6	6	6	7	7	7
2	2	3	1	1	1	1	2	5	6	6	7	6	6	6	5	7	5	5	5	5	5	5	4	4	4	4	5	4	4	4	4	4	5	5	5	5	5	4	4	4	4	4	6	6	6	6	5	6	6
1	2	3	5	1	1	1	1	6	6	6	6	6	6	6	6	6	6	6	5	6	6	6	5	6	5	5	6	6	5	6	6	6	5	6	6	6	6	5	6	6	6	6	5	6	6	6	6	5	6
1	3	3	2	1	1	1	1	7	7	7	7	7	7	7	7	7	6	6	5	6	6	7	7	7	7	7	7	7	7	7	7	7	6	6	6	7	6	6	5	6	6	6	5	6	6	6	6	5	6
2	3	3	3	1	1	1	2	5	6	6	7	7	7	7	6	6	5	5	5	5	5	5	5	5	5	5	5	5	5	5	5	5	5	5	6	5	5	5	5	6	6	6	5	6	6	6	5	6	6
2	2	3	3	1	1	1	2	6	5	6	6	6	5	7	7	7	6	7	7	6	6	6	7	7	6	6	6	7	7	6	6	6	6	7	6	6	6	7	6	5	5	6	5	6	6	6	5	5	6
2	2	3	1	1	1	1	2	6	6	6	5	6	6	6	5	4	5	6	4	6	6	6	6	4	6	6	6	4	6	6	6	5	5	6	5	6	5	5	6	5	5	6	5	6	6	6	6	5	6
2	2	2	1	1	1	1	1	6	6	6	6	6	6	6	6	4	5	4	5	5	4	5	4	4	4	4	4	6	4	5	4	5	5	5	5	5	5	5	5	5	5	5	5	6	6	6	5	5	5
1	2	3	1	1	1	1	2	5	4	4	5	5	7	6	6	6	4	4	4	4	5	5	5	5	5	5	5	5	5	4	4	5	4	4	4	4	4	5	5	5	5	5	5	6	6	6	5	5	5
2	4	4	5	1	1	1	1	7	7	7	7	6	6	6	7	7	7	7	7	1	7	7	6	7	3	7	7	7	7	7	7	7	7	7	7	7	7	7	7	7	5	6	4	6	6	6	7	7	7
1	2	2	3	1	1	1	1	5	6	6	4	5	6	5	5	6	7	7	5	6	6	4	5	5	4	5	5	5	6	5	5	4	3	5	5	6	5	6	6	6	6	5	4	6	6	6	6	5	5
2	2	2	1	1	1	1	1	5	5	6	6	6	7	7	7	7	7	7	7	4	7	1	4	4	1	6	7	7	7	7	7	7	7	7	7	7	7	4	1	4	4	4	4	6	6	6	6	7	7
2	2	3	1	1	1	1	2	5	3	4	6	4	7	7	7	7	6	6	7	4	6	6	6	1	1	3	7	7	5	5	7	7	7	7	6	7	5	4	2	1	2	2	3	6	6	6	4	4	4
1	3	3	3	1	1	1	1	6	5	6	6	7	4	4	5	5	7	5	6	6	5	7	6	7	7	7	7	7	7	6	6	7	5	6	6	6	5	6	7	5	6	7	6	5	6	6	6	5	6
2	2	3	5	1	1	1	1	6	6	6	6	6	6	6	6	6	6	5	6	5	6	6	6	6	6	6	6	6	6	6	6	6	6	6	6	6	6	6	6	6	6	6	6	5	6	6	6	6	6
1	2	2	2	1	1	1	1	7	6	6	7	6	5	6	6	5	5	6	6	6	5	6	6	6	6	6	5	6	5	6	6	6	6	5	6	6	5	6	6	5	6	5	6	5	6	6	5	6	5
2	2	2	1	1	1	1	1	6	7	7	7	7	7	6	7	7	5	5	5	5	5	6	2	2	2	2	4	5	4	4	3	4	4	5	5	5	5	5	5	5	5	5	5	5	6	6	5	3	3
2	2	3	6	1	1	1	2	6	3	6	3	5	4	3	4	6	4	5	3	5	6	5	4	3	6	4	6	5	4	4	6	4	6	4	4	6	3	4	2	5	7	3	5	5	6	6	4	5	6
2	2	2	1	1	1	1	1	6	6	6	6	4	5	7	7	7	4	5	7	1	5	7	1	7	1	6	6	7	6	7	7	7	4	6	7	5	4	5	5	4	6	5	6	4	6	6	4	6	5
1	4	1	3	1	1	1	2	5	4	5	5	4	5	4	4	5	3	3	3	3	3	4	3	3	3	3	3	5	2	3	3	3	3	3	3	3	3	3	3	3	3	3	3	3	6	6	4	4	4
1	2	3	2	1	1	1	1	6	6	7	7	6	6	6	6	6	6	7	6	6	6	6	7	7	6	7	6	7	7	7	6	6	7	7	6	6	6	6	7	6	6	6	7	7	5	6	6	5	6
2	2	2	2	1	1	1	2	7	7	7	7	7	7	7	7	7	7	7	7	7	7	7	7	7	7	7	3	3	3	3	3	7	7	7	7	7	7	7	7	7	7	7	5	7	5	6	7	7	7
1	2	3	3	1	1	1	1	6	5	5	6	5	6	7	6	5	6	7	5	6	7	6	7	5	6	7	6	6	7	6	6	6	6	6	6	7	6	7	5	6	7	6	7	6	5	6	6	7	6
2	3	2	1	1	1	1	2	6	6	7	6	6	6	4	5	5	6	7	7	6	6	6	5	6	5	7	6	6	6	6	5	7	6	6	6	5	5	6	5	6	5	6	7	6	5	6	5	6	6
2	4	4	3	1	1	1	1	4	5	5	6	4	5	5	5	5	6	5	6	6	5	6	6	6	5	6	6	5	6	5	6	6	6	5	6	6	6	5	6	5	6	6	6	6	5	6	6	6	6
2	2	3	2	1	1	1	2	6	5	4	6	6	5	4	6	6	6	5	4	6	5	5	6	5	6	5	5	5	5	6	5	5	6	5	5	6	6	5	5	5	5	4	6	6	5	6	6	7	7
2	2	1	1	1	1	1	2	7	6	7	7	6	7	7	7	7	5	5	6	6	5	7	7	7	5	7	7	7	7	4	7	7	7	7	5	7	6	6	5	6	6	6	5	6	5	6	5	5	5
1	2	2	2	1	1	1	1	6	4	6	5	7	5	5	6	4	5	3	6	5	6	7	6	6	2	5	7	6	7	5	7	6	6	6	6	6	6	5	6	5	6	6	5	6	5	6	6	5	6
2	3	4	1	1	1	1	2	6	6	5	5	6	5	6	5	6	6	5	6	5	6	6	5	6	5	6	6	5	6	5	6	6	5	6	5	6	6	5	6	5	6	6	5	6	5	6	6	5	6
2	2	1	1	1	1	1	2	7	6	7	7	7	7	7	7	7	6	6	5	6	6	6	6	6	5	7	7	7	7	5	7	5	5	6	6	5	6	5	6	5	6	6	5	6	5	6	5	5	5
2	4	2	3	1	1	1	2	7	6	6	6	5	6	6	6	5	6	5	6	5	6	6	6	6	6	6	6	6	4	4	4	4	5	5	5	5	5	5	6	5	6	6	5	6	5	6	5	6	5
2	2	3	1	1	1	1	2	6	6	6	6	6	5	6	6	5	6	5	6	4	4	6	6	6	6	6	6	6	6	6	6	6	6	6	6	6	6	6	7	6	5	6	5	6	5	6	6	6	6
2	3	4	1	1	1	1	1	4	4	6	7	5	6	5	6	5	6	6	6	6	6	5	5	5	5	5	5	5	5	5	5	5	5	5	7	7	6	5	6	6	5	6	5	6	5	6	6	6	6
1	3	4	1	1	1	1	1	7	7	7	6	6	5	6	7	7	4	5	6	2	2	5	6	6	6	6	5	6	6	6	6	6	6	7	7	7	5	5	6	6	5	6	5	6	5	6	6	4	5
1	2	2	1	1	1	1	1	7	5	6	5	6	7	7	6	5	6	6	6	6	6	4	5	4	5	4	6	6	6	6	4	6	6	6	6	6	6	6	5	6	5	6	5	6	5	6	6	5	6
1	2	1	1	1	1	1	2	3	7	6	7	7	7	7	7	7	6	5	6	5	6	4	6	1	1	6	6	6	4	6	5	6	5	6	5	6	5	6	5	6	5	6	5	6	5	6	6	5	6
1	2	3	1	1	1	1	2	5	6	5	5	5	5	5	5	5	5	5	5	6	5	4	5	4	5	4	4	5	5	4	5	4	5	5	4	5	6	5	6	5	5	6	5	6	5	6	5	6	5
2	3	3	1	1	1	1	2	7	6	4	5	6	5	7	7	5	5	6	5	5	6	5	6	5	5	6	5	4	5	6	5	5	6	5	5	6	6	5	6	6	5	5	5	6	5	6	5	5	5
1	2	3	1	1	1	1	1	7	7	7	7	5	5	5	5	5	6	6	4	5	6	6	5	5	7	7	5	5	5	4	5	5	6	3	5	5	6	4	6	5	6	6	5	5	5	6	6	6	5
1	2	3	5	1	1	1	1	7	7	7	7	7	7	6	7	4	5	6	5	6	6	7	7	6	6	7	6	6	5	6	6	6	6	5	6	6	5	6	6	6	5	6	5	5	5	6	7	7	7
1	4	3	6	1	1	1	1	7	7	7	7	7	6	6	7	7	4	4	4	2	3	7	7	6	1	7	7	7	7	7	7	7	7	7	7	7	3	4	4	4	4	5	5	5	5	6	4	4	6
1	4	3	6	1	1	1	1	7	7	7	7	7	6	6	7	7	4	4	4	2	3	7	7	6	1	7	7	7	7	7	7	7	7	7	7	7	3	4	4	4	4	5	5	5	5	6	4	4	6
2	2	2	1	1	1	1	1	5	6	6	7	7	7	7	6	7	5	5	5	5	5	6	2	2	2	2	2	4	4	4	4	4	5	5	5	5	5	5	5	5	5	4	5	5	5	6	5	6	6
1	3	3	1	1	1	1	2	7	7	7	7	7	7	6	3	5	6	5	6	6	4	6	4	6	6	5	7	7	5	3	5	6	7	7	7	7	5	6	5	6	7	5	2	3	5	6	7	5	4
2	3	3	2	1	1	1	2	7	7	7	7	6	6	7	7	7	6	6	6	6	6	6	6	7	5	6	6	4	4	6	6	6	6	6	6	6	6	7	6	6	6	7	6	7	4	6	6	5	4
1	2	2	3	1	1	1	2	6	7	7	7	5	7	7	7	7	4	4	7	2	7	7	7	7	1	7	7	7	2	5	5	6	6	6	6	6	7	4	5	6	7	6	6	5	4	6	6	4	6
2	3	3	4	1	1	1	2	7	7	7	7	6	7	7	7	5	6	7	7	4	5	7	7	5	1	6	7	7	7	7	7	7	7	7	7	7	5	5	5	7	5	4	4	5	4	6	7	7	7
2	4	4	6	1	1	1	2	7	6	5	7	6	5	5	6	5	6	6	6	5	6	5	7	6	6	6	6	6	4	6	6	4	6	6	6	5	6	5	6	6	6	6	6	4	4	6	5	6	5
1	2	3	2	1	1	1	2	5	4	7	7	6	7	6	5	5	6	5	5	6	6	5	4	2	2	2	2	3	4	4	4	4	4	4	5	7	6	4	5	5	4	5	5	4	4	6	5	5	5
1	3	4	1	1	1	1	1	6	7	7	5	6	5	6	7	7	6	7	6	3	7	5	4	5	4	7	6	7	5	6	7	6	5	6	6	6	6	5	4	4	4	5	5	4	4	6	5	6	5
2	2	3	2	1	1	1	2	7	7	7	7	5	7	6	6	7	5	7	6	6	5	6	5	6	6	6	6	6	6	5	6	6	6	6	6	6	6	6	6	5	5	5	4	4	4	6	5	5	6
2	3	3	1	1	1	1	2	1	6	6	7	7	6	7	7	5	6	6	6	3	3	6	6	2	2	6	6	6	6	6	6	6	6	6	6	6	6	4	4	4	4	4	4	4	4	6	4	4	4
2	2	3	1	1	1	1	2	7	6	7	7	5	7	7	6	6	7	7	7	7	7	7	4	4	4	5	5	6	4	3	4	3	4	5	7	7	7	7	7	6	7	6	4	3	4	6	6	6	6
1	4	3	3	1	1	1	2	4	3	7	2	7	3	2	5	3	7	4	3	4	6	7	5	3	1	7	7	4	3	4	6	7	5	4	3	6	7	4	4	5	6	7	6	5	3	6	7	5	4
2	3	3	1	1	1	1	2	4	3	6	2	2	2	3	2	2	6	6	6	6	6	5	5	5	5	5	6	6	3	6	3	6	6	6	3	3	6	6	6	6	3	6	4	5	3	6	4	6	4
2	2	1	1	1	1	1	2	5	5	5	6	6	4	5	7	5	4	5	4	4	4	4	5	1	1	4	4	5	5	6	6	5	6	5	4	4	4	4	4	2	4	4	3	3	3	6	5	4	4
1	2	2	1	1	1	1	1	7	7	7	7	7	7	7	7	7	7	7	7	7	7	7	7	7	7	7	7	7	7	7	7	3	3	3	3	4	7	7	7	7	5	4	5	5	2	6	6	6	6
2	4	4	3	1	1	1	1	7	7	7	7	7	7	4	5	7	7	7	7	7	7	6	7	7	6	2	7	1	6	1	5	1	7	7	7	7	7	7	7	7	7	7	4	4	2	6	7	7	7
1	3	4	1	1	1	1	1	7	7	7	7	5	5	6	7	7	5	6	6	6	5	6	5	3	2	6	7	6	6	6	5	6	5	6	7	7	5	6	5	6	5	5	6	6	7	5	5	6	5
2	3	3	3	1	1	1	2	7	6	5	7	6	7	7	6	5	2	3	7	7	3	5	5	7	1	7	6	7	5	7	7	6	7	7	7	6	5	6	5	4	4	3	4	6	7	5	5	5	6
2	4	3	3	1	2	1	2	4	5	5	4	4	5	5	4	5	4	5	4	6	5	4	5	4	5	5	4	5	4	4	5	5	6	4	5	5	4	5	5	5	4	5	6	4	7	5	5	6	4
1	2	2	3	1	1	1	1	2	7	7	7	7	7	7	7	7	7	7	7	7	7	7	7	7	7	7	7	7	7	7	7	3	3	3	3	3	7	6	6	7	7	7	6	7	6	5	7	6	6
1	2	3	1	1	1	1	1	5	5	5	5	7	7	7	7	7	5	7	6	7	6	6	6	5	6	7	5	6	6	5	7	5	6	6	6	6	6	6	6	7	6	5	6	7	6	5	6	5	6
2	2	2	1	1	1	1	2	5	6	6	5	5	6	6	6	5	5	4	6	7	6	6	7	7	6	5	5	6	7	5	6	6	6	5	7	6	5	5	6	6	6	5	7	6	6	5	5	6	7
1	3	3	1	1	1	1	1	5	6	7	6	4	5	5	4	5	5	4	6	5	5	5	5	4	3	5	3	5	5	5	3	5	5	5	4	6	6	5	5	6	5	5	7	6	6	5	5	5	6
1	3	2	1	1	1	1	1	5	5	5	5	5	5	5	6	6	6	6	6	5	5	7	6	6	6	6	6	6	6	6	6	6	6	6	6	6	5	6	7	7	6	6	6	6	6	5	6	5	5
1	3	3	2	1	1	1	1	7	7	7	7	6	5	7	7	5	6	5	6	4	5	7	7	5	3	5	6	6	6	7	7	7	6	6	6	6	7	7	6	6	5	6	6	6	6	5	6	6	5
1	3	3	3	1	1	1	2	6	5	5	4	5	6	5	6	6	6	7	5	5	7	5	5	7	5	6	7	6	5	5	6	5	5	5	6	5	6	6	5	7	5	5	6	6	6	5	6	5	5
2	3	3	3	1	1	1	1	7	6	7	7	6	6	6	7	6	6	6	7	6	6	6	6	6	4	6	6	6	6	5	6	6	6	6	7	6	6	6	6	6	6	6	5	6	6	5	6	6	6
2	4	3	5	1	1	1	2	6	5	6	6	5	6	6	6	6	6	7	7	6	6	5	6	7	6	6	6	6	6	7	6	6	6	6	6	6	6	6	6	6	6	6	5	6	6	5	6	7	7
2	2	2	1	1	1	1	2	6	5	6	6	6	6	6	6	6	6	5	6	4	4	6	6	6	1	6	6	6	6	6	6	6	6	6	6	6	6	6	6	6	6	6	5	6	6	5	6	5	6
2	2	3	2	1	1	1	1	7	6	6	6	6	6	6	6	6	6	6	6	6	6	6	6	6	6	6	7	7	7	7	7	7	6	6	6	6	7	7	6	6	4	5	5	6	6	5	6	6	6
2	2	3	1	1	1	1	1	6	6	6	6	6	6	6	6	6	6	5	6	6	6	5	5	4	5	5	6	6	5	6	6	7	6	6	7	6	6	6	6	7	5	5	4	6	6	5	6	5	6
2	2	3	1	1	1	1	2	5	5	5	6	3	6	6	5	3	5	4	5	4	5	5	2	5	2	2	4	4	4	4	5	4	5	5	3	5	5	5	5	5	6	4	4	6	6	5	6	5	5
1	2	2	1	1	1	1	2	6	6	5	6	6	7	6	6	5	5	6	5	6	5	6	5	6	5	6	6	5	6	6	5	6	5	6	6	5	6	5	6	5	6	6	6	5	6	5	6	5	6
1	4	2	4	1	1	1	2	5	5	4	6	5	4	5	4	6	4	5	4	6	5	5	6	5	5	5	4	5	4	5	5	5	6	5	6	5	5	6	5	6	5	5	6	5	6	5	5	6	5
1	3	3	1	1	1	1	2	7	7	7	7	7	7	7	7	7	5	6	4	4	5	5	6	5	5	5	4	6	5	5	4	4	5	5	4	5	5	6	4	6	5	5	6	5	6	5	6	5	6
1	2	2	1	1	1	1	1	6	6	6	5	5	4	4	5	5	6	5	5	6	5	6	4	6	5	4	5	5	5	5	5	6	4	5	6	5	6	5	5	6	5	4	6	5	6	5	4	4	3
2	3	3	2	1	1	1	2	6	5	6	5	6	6	6	5	6	6	6	5	5	6	6	5	6	6	5	6	6	6	5	6	5	6	5	6	5	5	5	6	6	5	6	5	5	6	5	6	5	5
2	2	2	1	1	1	2	1	5	3	5	5	4	4	4	4	4	3	5	3	5	5	4	4	4	4	3	5	3	5	5	4	3	4	4	5	5	5	3	3	6	5	6	5	5	6	5	5	5	5
2	2	2	1	1	1	1	1	6	7	7	7	5	7	6	4	6	6	5	5	5	4	5	4	4	4	4	5	6	4	6	4	4	5	5	6	6	5	5	5	6	6	5	5	5	6	5	4	5	5
2	4	4	4	1	1	1	1	7	7	6	7	7	6	7	7	6	6	4	6	4	4	7	6	5	1	6	6	7	7	5	6	7	5	5	6	6	5	4	5	5	4	4	5	5	6	5	6	6	5
2	2	2	1	1	1	1	1	6	6	6	6	5	7	7	6	7	6	5	4	4	6	4	5	7	2	4	5	4	5	5	5	7	5	6	6	4	4	3	2	2	3	4	5	5	6	5	6	5	5
2	4	4	6	1	1	1	2	7	7	7	7	6	6	6	7	7	7	7	7	4	6	6	6	4	1	6	6	6	5	6	6	6	6	6	7	6	5	5	5	4	4	3	5	5	6	5	5	5	5
2	3	3	2	1	1	1	1	7	6	7	6	6	7	7	7	6	6	6	7	4	4	7	7	7	4	7	6	6	6	6	6	7	7	7	7	7	5	5	5	5	5	4	4	5	6	5	6	6	6
2	2	3	1	1	1	1	1	4	3	4	6	6	7	7	6	5	3	5	4	4	5	7	7	7	4	6	4	4	4	4	4	3	5	4	5	4	4	6	4	1	1	1	3	5	6	5	4	4	4
1	3	3	3	1	1	1	1	7	6	6	7	7	7	6	6	7	6	5	6	5	6	6	5	5	6	6	6	5	6	5	5	6	5	6	5	6	6	5	4	4	5	6	5	4	6	5	6	5	4
2	2	1	6	1	1	1	1	7	7	7	7	7	7	7	7	7	7	7	6	6	6	7	7	7	5	7	7	7	7	7	7	7	7	7	7	7	6	6	6	6	6	6	6	6	5	5	5	5	5
2	4	1	3	1	1	1	1	7	7	7	7	7	7	7	7	7	7	7	5	6	6	7	7	7	1	1	7	7	7	7	7	7	7	7	7	7	6	5	5	5	5	6	6	6	5	5	6	6	6
2	2	2	1	1	1	1	1	6	6	6	6	6	6	6	6	6	5	6	6	6	6	5	5	5	5	6	5	5	4	5	5	5	5	5	5	5	6	4	5	6	5	5	6	6	5	5	5	5	5
1	3	3	4	1	1	1	1	5	5	5	6	6	6	6	6	6	5	5	6	5	5	4	6	5	5	6	5	5	5	4	5	6	5	5	5	6	5	6	5	5	6	6	5	6	5	5	6	5	5
1	2	3	1	1	1	1	1	5	5	5	5	6	6	5	6	6	6	6	4	6	6	6	4	6	6	5	5	5	5	5	5	6	5	6	5	6	6	5	5	6	5	5	5	6	5	5	4	5	4
1	4	4	6	1	1	1	1	6	5	6	5	6	5	6	6	6	6	6	6	5	5	6	5	5	5	5	6	6	5	6	6	6	6	6	6	6	4	4	4	4	4	5	5	6	5	5	6	6	6
2	3	3	1	1	1	1	1	7	7	7	7	4	7	7	7	7	4	6	7	4	4	7	7	4	4	7	7	4	4	7	7	7	5	7	7	6	6	6	6	6	5	7	7	5	5	5	6	6	6
2	3	3	1	1	1	1	1	7	5	7	6	6	6	7	7	5	7	6	7	1	5	6	3	6	1	5	7	7	7	7	7	7	7	7	1	7	7	7	6	6	4	7	7	5	5	5	2	2	2
2	4	3	5	1	1	2	1	6	7	7	7	7	7	7	7	7	6	6	6	6	6	6	6	6	3	4	6	6	6	6	6	6	5	6	6	6	6	7	5	6	6	6	6	5	5	5	6	6	4
1	2	3	1	1	1	1	2	7	6	6	6	6	6	6	6	7	5	6	6	5	6	1	6	6	6	6	7	6	5	6	6	6	6	6	5	5	6	5	5	6	6	6	6	5	5	5	6	6	5
1	4	4	6	1	1	1	1	6	6	5	6	6	6	7	5	5	6	5	6	7	6	7	7	6	5	6	7	5	6	5	7	7	5	7	7	7	6	6	5	7	6	5	6	5	5	5	6	6	7
2	4	4	3	1	1	1	2	6	4	6	6	5	6	5	6	6	4	6	4	4	6	5	1	5	4	1	1	1	1	1	1	1	1	4	4	4	6	4	6	6	6	5	6	5	5	5	6	5	5
2	4	5	5	1	1	1	2	6	7	7	6	5	5	5	6	5	5	5	4	6	5	3	4	4	3	4	7	7	7	5	5	6	6	6	7	7	7	7	6	6	7	6	5	5	5	5	6	6	5
1	3	2	1	1	1	1	2	7	7	7	7	7	7	7	7	7	6	6	6	6	6	7	7	7	7	7	7	7	7	7	7	5	4	3	4	3	6	7	6	7	6	6	5	5	5	5	7	7	6
2	4	4	3	1	1	1	1	7	7	7	7	7	7	7	7	7	6	6	6	5	5	7	7	4	6	6	7	6	7	6	6	7	7	6	6	6	6	6	5	5	5	6	5	5	5	5	5	6	5
2	4	3	1	1	1	1	2	5	5	6	6	6	5	6	6	6	6	6	6	6	6	6	6	6	6	6	6	6	6	6	6	7	6	6	6	6	6	5	5	5	5	6	5	5	5	5	5	5	5
2	4	3	1	1	1	1	2	5	5	6	6	6	5	6	6	6	6	6	6	6	6	6	6	6	6	6	6	6	6	6	6	7	6	6	6	6	6	5	5	5	5	6	5	5	5	5	5	5	5
1	3	2	4	1	1	1	1	7	7	7	7	7	7	7	7	7	7	2	7	6	6	4	5	5	5	7	7	6	6	6	7	6	5	4	5	7	7	5	4	4	5	6	5	5	5	5	5	5	5
2	2	2	1	1	1	1	2	6	6	7	6	7	7	7	7	7	7	5	7	4	5	7	7	7	4	7	7	7	6	7	7	7	6	7	7	7	7	5	7	7	7	5	5	5	5	5	6	6	6
2	3	3	6	1	1	2	1	7	7	7	7	6	6	7	7	6	6	5	7	5	5	7	7	7	5	7	7	7	7	7	7	7	7	7	7	7	7	7	5	7	6	5	5	5	5	5	6	6	6
2	2	2	2	1	1	1	1	7	7	7	7	7	7	7	7	7	7	7	7	7	7	7	7	7	7	7	3	4	4	3	3	7	7	7	7	7	6	6	6	6	6	5	5	5	5	5	7	7	7
2	2	3	1	1	1	1	1	7	6	6	6	7	7	7	7	7	6	7	7	7	7	7	7	7	7	7	7	7	7	7	7	5	3	3	3	3	6	6	6	6	6	5	5	5	5	5	5	5	6
1	3	3	1	1	1	1	1	7	7	7	7	7	7	7	7	7	6	6	6	6	6	7	7	7	7	7	6	6	6	6	6	6	6	6	6	6	6	6	6	6	6	5	5	5	5	5	5	5	5
2	2	3	1	1	1	1	1	7	7	6	6	6	6	6	6	6	6	6	6	6	6	6	6	6	6	6	6	6	6	6	6	6	6	6	6	6	6	6	6	6	6	5	5	5	5	5	5	5	5
1	3	3	6	1	1	1	1	6	6	6	6	6	6	6	6	6	6	6	6	3	6	5	4	6	2	5	6	6	6	6	6	6	6	6	6	6	6	6	6	6	6	5	5	5	5	5	6	6	6
1	3	3	6	1	1	1	1	6	6	6	6	6	6	6	6	6	6	6	6	3	6	5	4	6	2	5	6	6	6	6	6	6	6	6	6	6	6	6	6	6	6	5	5	5	5	5	6	6	6
2	2	3	1	1	1	1	2	6	7	6	7	5	5	5	7	5	6	6	6	6	6	5	5	6	6	6	6	6	6	6	6	6	6	6	6	6	6	6	6	5	6	5	5	5	5	5	5	5	5
2	2	3	1	1	1	2	2	6	6	6	6	6	6	6	6	6	5	5	5	5	5	5	5	5	5	5	5	5	5	5	5	5	4	5	4	5	5	5	5	6	5	5	5	5	5	5	5	5	5
1	3	3	4	1	1	1	2	7	6	6	7	6	6	7	7	5	6	6	7	3	4	7	7	4	1	6	6	6	6	6	6	6	6	6	7	6	6	6	5	5	5	5	5	5	5	5	6	6	6
1	3	3	4	1	1	1	2	7	6	6	7	6	6	7	7	5	6	6	7	3	4	7	7	4	1	6	6	6	6	6	6	6	6	6	7	6	6	6	5	5	5	5	5	5	5	5	6	6	6
2	2	2	1	1	1	2	2	6	6	5	5	5	7	7	7	5	6	6	6	6	6	4	6	5	3	3	6	6	6	6	6	6	6	6	6	6	6	5	5	5	5	5	5	5	5	5	5	5	5
2	2	2	1	1	1	1	1	6	6	6	5	5	6	6	7	5	5	5	5	5	5	5	2	6	2	5	6	6	4	5	4	5	4	5	6	5	6	5	5	5	5	5	5	5	5	5	6	5	5
2	2	2	1	1	1	1	1	6	5	6	7	5	5	6	6	5	5	5	5	5	5	5	4	4	4	4	4	6	4	4	4	4	5	6	5	5	6	5	5	5	5	5	5	5	5	5	5	5	5
2	2	3	2	1	1	1	2	7	7	7	7	6	7	7	7	7	5	6	7	3	5	7	7	7	1	7	7	7	7	7	7	7	7	7	7	7	5	5	5	5	5	5	5	5	5	5	5	5	5
2	2	2	1	1	1	1	2	7	7	7	7	6	6	6	7	6	5	5	5	1	4	6	5	6	2	7	7	5	5	6	6	7	6	6	6	6	5	5	5	5	5	5	5	5	5	5	7	7	7
2	2	1	1	1	1	1	2	7	7	7	7	6	6	6	7	6	6	6	6	4	6	6	6	6	4	4	7	7	7	7	7	7	6	6	6	6	5	5	5	5	5	5	5	5	5	5	5	5	5
2	2	2	1	1	1	1	2	6	6	6	6	6	6	6	6	6	6	6	6	6	6	6	6	6	6	6	6	6	6	6	6	6	6	6	6	6	5	5	5	5	5	5	5	5	5	5	5	5	5
1	3	3	2	1	1	1	1	6	6	6	5	6	6	6	6	6	6	6	6	4	6	6	5	6	4	6	6	6	6	6	6	6	6	6	6	6	5	5	5	5	5	5	5	5	5	5	5	5	5
2	2	2	1	1	1	1	1	6	6	6	6	6	5	5	5	5	6	6	6	6	6	6	6	6	6	5	6	6	6	6	6	6	6	6	6	6	5	5	5	5	5	5	5	5	5	5	5	5	5
2	2	3	2	1	1	1	1	6	5	6	6	6	6	6	6	6	5	5	5	5	5	5	5	5	2	5	6	6	6	6	6	6	6	6	6	6	5	5	5	5	5	5	5	5	5	5	6	6	6
1	4	3	5	1	1	1	1	6	6	6	6	6	6	6	6	6	5	4	6	4	6	7	6	6	2	4	6	6	6	6	6	6	6	6	6	6	5	5	5	5	5	5	5	5	5	5	6	6	6
2	2	2	1	1	1	1	2	6	3	7	3	5	5	7	7	5	6	6	6	6	6	3	6	6	4	2	6	6	6	6	6	6	6	6	6	6	5	5	5	5	5	5	5	5	5	5	5	5	5
2	3	3	2	1	1	1	2	5	5	5	5	5	6	6	7	6	5	5	5	3	4	7	7	5	2	2	6	6	6	4	4	6	6	6	6	6	5	5	5	5	5	5	5	5	5	5	5	5	5
2	2	2	1	1	1	1	1	5	5	5	7	7	6	7	5	5	5	5	5	5	5	6	4	5	5	5	6	4	4	4	4	4	5	5	5	6	5	5	5	5	5	5	5	5	5	5	5	4	4
1	3	2	1	1	1	1	2	7	7	7	7	7	7	7	7	7	5	5	5	5	5	7	5	6	7	6	6	5	6	4	4	6	6	6	6	5	5	5	5	5	5	5	5	5	5	5	6	6	7
1	3	2	1	1	1	1	1	5	6	5	6	6	6	6	6	6	5	6	5	5	5	5	5	5	6	6	6	5	6	6	6	6	6	5	6	5	5	5	5	5	5	5	5	5	5	5	5	4	5
1	2	3	1	1	1	1	1	5	5	5	5	5	5	5	5	5	5	5	5	5	5	5	5	5	5	5	5	5	6	5	5	5	6	5	6	5	5	5	5	5	5	5	5	5	5	5	5	5	6
2	3	3	1	1	1	1	2	7	7	7	7	7	7	7	7	7	5	5	5	5	5	7	7	7	7	7	5	6	6	5	6	5	5	5	6	5	5	5	5	5	5	5	5	5	5	5	5	5	5
2	2	2	1	1	1	1	2	7	7	7	7	7	7	7	7	7	5	5	5	5	5	7	1	7	7	7	5	5	5	5	5	7	6	5	5	5	5	5	5	5	5	5	5	5	5	5	5	5	5
2	2	2	1	2	1	2	2	3	3	3	3	4	4	4	4	4	5	5	5	5	5	5	6	6	1	2	4	5	5	4	3	6	5	5	5	5	5	5	5	5	5	5	5	5	5	5	5	5	5
2	2	2	1	1	1	1	2	6	6	6	6	6	6	6	6	6	5	5	5	5	5	6	6	6	6	6	5	5	5	5	5	5	5	5	5	5	5	5	5	5	5	5	5	5	5	5	5	5	5
2	2	2	1	1	1	1	2	7	7	7	7	7	7	6	5	5	5	5	5	5	5	6	6	6	6	6	6	4	4	4	5	5	5	5	5	5	5	5	5	5	5	5	5	5	5	5	5	5	5
2	2	3	1	1	1	1	1	5	5	5	5	5	5	5	5	5	5	5	5	5	5	5	5	5	5	5	5	5	5	5	5	5	5	5	5	5	5	5	5	5	5	5	5	5	5	5	5	5	5
1	3	3	1	1	1	1	1	5	5	5	5	5	5	5	5	5	5	5	5	5	5	5	5	5	5	5	5	5	5	5	5	5	5	5	5	5	5	5	5	5	5	5	5	5	5	5	5	5	5
1	2	3	6	1	1	1	1	5	5	5	5	5	5	5	5	5	5	5	5	5	5	5	5	5	5	5	5	5	5	5	5	5	5	5	5	5	5	5	5	5	5	5	5	5	5	5	5	5	5
2	2	2	1	1	1	1	1	5	5	5	5	5	5	5	5	5	5	5	5	5	5	5	5	5	5	5	5	5	5	5	5	5	5	5	5	5	5	5	5	5	5	5	5	5	5	5	5	5	5
1	2	3	1	1	1	1	1	5	7	5	5	5	5	5	5	5	5	5	5	5	5	5	5	5	5	5	5	5	5	5	5	5	5	5	5	5	5	5	5	5	5	5	5	5	5	5	5	5	5
1	2	1	1	1	1	1	1	5	5	5	5	5	5	5	5	5	5	5	5	5	5	5	5	5	5	5	5	5	5	5	5	5	5	5	5	5	5	5	5	5	5	5	5	5	5	5	5	5	5
1	2	3	1	1	1	1	1	4	4	4	4	4	4	4	4	4	5	5	5	5	5	5	5	5	5	5	5	5	5	5	5	5	5	5	5	5	5	5	5	5	5	5	5	5	5	5	5	5	5
2	2	2	1	1	1	1	1	5	5	5	5	5	5	5	6	5	5	5	5	5	5	5	5	5	5	5	5	5	5	5	5	5	5	5	5	5	5	5	5	5	5	5	5	5	5	5	5	5	6
1	4	1	1	1	2	2	2	5	5	5	5	5	5	5	5	5	5	5	5	5	5	5	5	5	5	5	5	5	5	5	5	5	5	5	5	5	5	5	5	5	5	5	5	5	5	5	5	5	5
1	3	2	3	1	1	1	2	5	5	5	5	5	5	5	5	5	5	5	5	5	5	5	5	5	5	5	5	5	5	5	5	5	5	5	5	5	5	5	5	5	5	5	5	5	5	5	5	5	5
2	2	4	3	1	2	2	2	5	5	5	5	5	5	5	5	5	5	5	5	5	5	5	5	5	5	5	5	5	5	5	5	5	5	5	5	5	5	5	5	5	5	5	5	5	5	5	5	5	5
1	2	3	1	1	1	1	2	5	5	5	5	5	5	5	5	5	5	5	5	5	5	5	5	5	5	5	5	5	5	5	5	5	5	5	5	5	5	5	5	5	5	5	5	5	5	5	5	5	5
2	2	2	3	1	1	1	1	6	6	6	6	5	5	5	5	5	5	5	5	5	5	5	5	5	5	5	5	5	5	5	5	5	5	5	5	5	5	5	5	5	5	5	5	5	5	5	4	4	4
1	2	2	1	1	1	1	2	4	4	4	4	4	4	4	4	4	5	5	5	5	5	5	5	5	5	5	5	5	5	5	5	5	5	5	5	5	5	5	5	5	5	5	5	5	5	5	5	5	5
1	2	3	1	1	1	1	2	6	6	5	5	6	6	6	6	6	5	5	5	5	5	5	5	5	5	5	5	5	5	5	5	5	5	5	5	5	5	5	5	5	5	5	5	5	5	5	5	5	5
2	2	3	1	1	1	1	2	6	4	5	5	4	7	6	6	6	5	5	5	5	5	5	5	5	5	5	5	5	5	5	5	5	5	5	5	5	5	5	5	5	5	5	5	5	5	5	5	5	5
2	2	2	1	1	1	1	2	5	5	5	5	5	5	5	7	5	5	5	5	5	5	5	5	5	5	5	5	5	5	5	5	5	5	5	5	5	5	5	5	5	5	5	5	5	5	5	4	4	4
2	2	2	1	1	1	1	2	7	6	7	7	5	5	5	5	5	5	5	5	5	5	5	5	5	5	5	5	5	5	5	5	5	5	5	5	5	5	5	5	5	5	5	5	5	5	5	5	5	5
1	2	3	2	1	1	1	2	6	7	7	7	5	5	7	7	5	5	5	5	5	5	5	5	5	5	5	5	5	5	5	5	5	5	5	5	5	5	5	5	5	5	5	5	5	5	5	5	5	5
2	4	4	6	1	1	1	1	1	4	4	4	1	4	4	4	4	5	5	5	5	5	5	5	5	5	5	5	5	5	5	5	5	5	5	5	5	5	5	5	5	5	5	5	5	5	5	5	5	5
2	4	3	5	1	1	1	1	7	7	7	7	7	7	7	7	7	5	5	5	5	5	5	5	5	5	5	5	5	5	5	5	5	5	5	5	5	5	5	5	5	5	5	5	5	5	5	5	5	5
2	3	3	2	1	1	1	1	1	1	6	2	7	5	5	5	4	5	5	5	5	5	5	5	5	5	5	5	5	5	5	5	5	5	5	5	5	5	5	5	5	5	5	5	5	5	5	5	5	5
1	2	3	1	1	1	1	1	5	5	7	6	6	6	5	5	6	5	5	5	6	6	6	4	5	5	5	6	6	5	4	5	5	5	5	5	5	5	5	5	5	5	5	5	5	5	5	5	5	5
2	2	2	1	1	1	2	1	6	6	6	6	6	6	6	6	6	5	5	5	5	5	5	5	5	4	5	5	5	5	5	5	5	5	5	5	5	5	5	5	5	5	5	5	5	5	5	4	4	4
1	2	3	1	1	1	1	2	5	5	5	5	5	5	5	5	5	5	5	5	5	5	5	5	5	4	5	5	5	5	5	5	5	5	5	5	5	5	5	5	5	5	5	5	5	5	5	5	5	5
2	2	2	1	1	1	1	1	7	6	6	5	6	6	5	5	6	5	5	5	5	5	4	5	5	5	4	6	5	5	5	5	5	5	5	5	5	5	5	5	5	5	5	5	5	5	5	5	5	5
2	2	3	1	1	1	1	2	5	5	5	5	5	5	5	5	5	5	5	5	5	5	5	5	5	4	4	5	5	5	5	5	5	5	5	5	5	5	5	5	5	5	5	5	5	5	5	5	5	5
2	2	3	3	1	1	1	2	6	5	6	7	6	7	7	7	5	5	5	5	5	5	6	5	4	3	4	5	5	5	5	5	5	5	5	5	5	5	5	5	5	5	5	5	5	5	5	5	5	5
2	4	4	6	1	1	1	2	7	7	7	7	7	7	7	7	7	6	6	7	4	5	6	6	5	1	3	7	5	5	3	7	5	5	5	5	5	5	5	5	5	5	5	5	5	5	5	5	5	5
2	2	3	1	1	1	1	2	5	6	6	7	7	7	7	7	7	5	5	5	5	5	5	4	4	4	4	4	4	4	4	4	4	5	5	5	5	5	5	5	5	5	5	5	5	5	5	5	5	5
2	3	3	2	1	1	1	2	6	6	6	7	5	6	5	5	6	5	5	5	5	5	4	4	4	4	4	4	4	4	4	4	4	4	5	5	5	5	5	5	5	5	5	5	5	5	5	5	5	4
2	2	2	1	1	1	1	2	4	7	7	7	7	7	4	4	4	4	4	4	4	4	6	6	2	2	5	4	4	4	4	4	4	4	4	4	4	5	5	5	5	5	5	5	5	5	5	5	5	5
2	3	3	1	1	1	2	2	7	7	7	7	6	6	7	7	5	4	4	4	4	4	4	4	4	4	4	5	5	5	5	4	4	4	4	4	4	5	5	5	5	5	5	5	5	5	5	5	5	5
1	2	2	1	1	1	1	2	4	4	4	4	6	6	6	6	6	4	4	4	4	5	4	4	4	4	4	4	4	4	4	4	4	4	4	4	4	4	5	5	5	5	5	5	5	5	5	5	5	5
2	2	2	1	1	1	1	2	5	4	7	4	6	6	6	6	4	6	2	4	1	4	6	4	5	1	6	6	6	6	7	6	6	6	6	6	6	6	4	5	5	5	5	5	5	5	5	5	5	5
1	2	1	1	1	1	1	2	1	7	7	7	7	7	7	7	7	5	3	1	1	1	7	7	5	1	7	7	7	7	5	7	7	7	7	7	5	5	5	3	5	5	5	5	5	5	5	5	5	5
2	3	2	2	1	1	2	2	4	5	6	6	4	4	4	4	4	6	5	6	6	6	7	5	6	5	5	6	6	6	6	6	7	7	7	7	7	5	4	4	4	5	5	5	5	5	5	5	5	5
1	2	3	1	1	1	1	2	7	7	7	7	7	7	7	7	7	4	5	5	5	5	7	7	7	7	7	7	7	7	7	7	7	7	7	7	7	5	5	5	5	4	5	5	5	5	5	5	5	5
1	2	2	1	1	1	1	2	5	5	5	4	5	6	5	5	6	5	5	5	5	5	3	5	5	1	5	5	5	5	2	5	5	5	5	5	5	5	5	5	5	4	5	5	5	5	5	4	4	4
1	2	3	1	1	1	1	2	5	6	4	5	5	4	4	6	5	4	5	4	5	5	5	5	5	5	5	5	5	5	5	4	5	5	5	4	5	5	5	5	5	4	5	5	5	5	5	5	5	5
2	2	2	1	1	1	1	2	7	7	7	7	7	7	7	7	7	5	3	4	4	5	5	5	5	5	5	5	7	5	5	5	5	5	5	5	5	5	5	5	4	4	5	5	5	5	5	5	5	5
1	2	1	1	1	1	1	2	6	6	6	6	5	5	5	5	5	6	4	5	4	4	6	6	6	4	4	6	6	6	6	6	6	5	6	6	6	6	6	4	4	4	5	5	5	5	5	6	5	5
2	2	3	1	1	1	1	2	7	5	6	6	7	5	5	5	5	5	5	6	4	5	6	5	5	5	5	6	6	6	6	6	6	6	6	6	6	5	5	4	4	4	5	5	5	5	5	5	5	5
2	2	2	1	1	1	1	2	6	5	7	5	6	7	7	7	5	2	2	7	1	6	7	5	1	1	4	7	4	7	7	7	7	7	7	7	7	4	4	4	4	4	5	5	5	5	5	7	6	7
1	2	3	1	1	1	1	2	4	5	6	7	5	4	5	6	6	5	5	5	5	5	5	5	5	5	5	5	5	5	5	5	6	6	6	6	6	4	4	4	4	4	5	5	5	5	5	5	5	5
2	3	2	2	1	1	1	2	6	6	6	6	5	6	6	6	6	5	5	6	4	4	4	5	6	4	5	6	6	5	6	6	5	6	5	6	5	4	4	4	4	4	5	5	5	5	5	4	4	5
2	3	3	1	1	1	1	2	1	1	1	1	4	4	4	4	4	4	4	4	4	4	4	4	4	4	4	4	4	4	4	4	4	4	4	4	4	4	4	4	4	4	5	5	5	5	5	5	5	4
2	2	2	1	1	1	1	1	2	2	2	2	2	2	2	2	2	2	2	2	2	2	2	2	2	2	2	2	2	2	2	2	2	2	2	2	2	4	4	4	4	4	5	5	5	5	5	5	5	5
1	4	4	6	1	1	1	1	7	6	6	6	6	6	6	6	6	6	6	6	2	2	6	6	7	1	6	6	6	6	5	7	6	6	6	6	6	5	5	2	2	2	5	5	5	5	5	7	7	7
1	2	3	1	1	1	1	1	1	1	1	1	1	1	1	1	1	1	1	1	1	1	1	1	1	1	1	1	1	1	1	1	1	1	1	1	1	1	1	1	1	1	5	5	5	5	5	5	5	5
1	2	1	1	1	1	1	1	1	1	1	1	1	6	5	5	5	5	5	5	5	6	1	4	3	2	3	4	5	5	5	5	5	5	6	5	5	6	5	5	5	5	4	5	5	5	5	5	6	5
2	4	3	3	1	1	1	1	5	6	6	5	5	5	6	7	6	5	5	5	5	6	6	5	6	4	5	5	4	6	5	6	6	6	5	6	6	4	5	4	5	5	4	5	5	5	5	6	6	5
1	3	3	1	1	1	1	1	5	5	6	6	6	6	5	6	5	5	5	4	5	5	4	5	5	4	5	5	4	4	4	4	5	5	5	4	5	4	5	5	4	5	4	5	5	5	5	5	5	5
2	4	3	3	1	1	1	2	7	7	7	7	5	7	7	7	7	7	7	7	4	4	7	7	7	4	7	7	7	7	7	7	7	7	7	7	7	6	6	6	4	4	4	5	5	5	5	6	6	6
2	3	3	1	1	1	1	1	7	7	7	7	7	4	4	7	6	6	6	6	2	4	7	7	7	1	5	7	7	7	5	7	7	4	4	6	6	4	5	5	4	4	4	5	5	5	5	4	5	5
2	3	3	1	1	1	1	1	7	7	7	7	7	4	4	7	6	6	6	6	2	4	7	7	7	1	5	7	7	7	5	7	7	4	4	6	6	4	5	5	4	4	4	5	5	5	5	4	5	5
2	2	3	1	1	1	1	2	7	5	5	6	6	6	6	6	6	6	6	6	6	6	4	6	5	5	5	5	5	5	5	5	6	6	6	6	6	4	4	4	4	4	4	5	5	5	5	5	5	5
2	3	3	1	1	1	1	1	7	7	7	7	7	7	7	7	7	7	7	4	4	5	4	7	7	4	6	7	7	6	5	7	7	7	7	7	7	4	3	3	4	4	4	5	5	5	5	6	6	6
2	2	3	2	1	1	1	2	4	4	4	6	5	4	6	4	5	5	5	4	4	5	5	5	5	5	4	5	5	4	4	5	5	5	5	5	5	4	4	3	4	6	5	4	5	5	5	5	5	5
2	4	4	6	1	1	1	1	7	6	6	7	6	5	5	6	6	5	5	6	4	5	6	5	5	3	5	6	6	5	4	6	6	6	6	6	6	6	5	5	5	5	5	4	5	5	5	6	5	5
2	4	1	3	1	1	1	2	5	4	5	5	7	5	4	5	5	5	6	7	6	5	5	4	4	4	6	5	6	5	4	5	5	4	4	5	5	5	4	3	5	5	5	4	5	5	5	4	5	5
1	3	4	6	1	1	2	1	6	6	6	5	6	6	6	6	5	5	4	5	5	5	4	5	6	3	7	6	6	6	4	6	6	5	4	5	5	5	4	5	4	5	5	4	5	5	5	5	4	4
1	2	2	1	2	2	2	2	6	4	6	7	5	6	6	5	4	5	5	5	5	5	5	3	3	3	3	4	3	4	4	4	4	5	4	4	5	5	5	4	4	5	5	4	5	5	5	5	3	5
2	2	2	1	1	1	1	2	6	6	7	7	7	7	7	7	6	7	7	7	4	4	7	7	5	1	4	7	7	7	7	7	7	7	7	7	7	7	7	5	5	4	5	4	5	5	5	5	5	5
2	2	2	1	1	1	1	1	7	5	6	6	5	7	7	7	6	5	5	6	4	4	6	5	5	1	3	7	7	5	6	7	7	6	5	7	5	4	4	3	5	3	5	4	5	5	5	6	6	6
2	4	5	6	1	1	1	2	6	6	7	6	6	7	6	7	6	7	7	6	4	3	5	5	2	2	6	6	6	6	7	7	7	6	6	7	7	4	4	5	5	4	4	4	5	5	5	5	5	4
2	2	2	1	1	1	1	2	4	4	4	4	6	7	6	6	5	2	2	2	1	2	6	6	3	2	4	5	5	6	6	6	6	5	5	7	7	4	4	4	4	4	4	4	5	5	5	5	5	5
1	2	2	1	1	1	1	2	7	4	4	1	7	7	7	7	7	6	4	5	2	5	7	7	5	1	5	6	6	5	5	5	6	5	5	7	6	7	4	7	5	7	7	3	5	5	5	5	3	4
2	4	3	6	1	1	1	2	7	7	7	7	7	7	7	7	7	3	4	4	5	5	5	1	1	1	1	4	4	3	4	3	4	3	4	4	4	5	5	4	5	5	5	3	5	5	5	4	4	4
2	2	2	1	1	1	1	1	7	5	7	7	5	5	5	5	4	6	5	5	5	5	4	4	4	4	3	6	4	4	4	4	4	4	6	6	6	5	6	6	6	6	6	6	4	5	5	6	6	6
2	2	2	1	1	1	1	1	7	6	6	5	3	5	5	5	5	5	5	5	3	5	5	5	5	5	5	3	5	2	3	5	3	5	3	5	3	5	3	5	5	5	5	5	4	5	5	5	5	5
2	2	3	1	1	1	1	1	3	4	4	4	4	4	3	4	3	5	5	5	5	5	5	5	5	3	5	5	5	4	4	6	5	4	4	5	5	5	5	5	4	4	5	5	4	5	5	5	4	5
2	3	2	3	1	1	1	1	5	5	7	7	6	6	6	6	6	6	6	4	6	6	6	4	4	4	5	6	7	6	4	6	6	6	6	6	6	5	4	4	5	5	4	5	4	5	5	5	5	6
2	3	2	3	1	1	1	1	5	5	7	7	6	6	6	6	6	6	6	4	6	6	6	4	4	4	5	6	7	6	4	6	6	6	6	6	6	5	4	4	5	5	4	5	4	5	5	5	5	6
2	2	3	3	1	1	1	2	3	5	5	5	6	5	5	5	5	5	5	5	5	5	5	5	5	5	5	5	5	5	5	5	5	5	5	5	5	5	5	5	4	6	5	4	4	5	5	4	4	4
1	3	3	6	1	1	1	1	4	4	4	7	5	5	4	5	5	4	4	4	5	5	5	4	4	5	4	5	4	4	5	5	4	4	4	5	5	4	4	5	5	5	5	4	4	5	5	5	4	4
2	4	4	6	1	1	1	2	7	4	7	6	6	6	6	6	5	6	5	7	4	6	4	5	7	5	5	7	6	6	6	6	6	6	6	7	7	5	5	5	5	5	4	4	4	5	5	5	5	6
2	2	2	1	1	1	1	2	5	5	6	6	6	6	6	6	6	4	5	4	5	5	6	5	6	4	4	4	6	4	4	4	4	4	4	4	4	5	5	5	5	4	4	4	4	5	5	4	5	4
2	2	3	1	1	1	1	2	6	6	6	6	5	6	6	6	6	4	5	5	4	5	4	1	1	2	1	4	4	4	4	4	4	5	5	4	4	6	4	5	4	4	4	4	4	5	5	5	4	4
1	4	3	4	1	1	2	1	7	7	7	4	7	7	7	7	7	5	5	7	1	3	7	7	7	1	4	7	7	7	7	7	7	7	7	7	7	7	7	5	5	5	6	3	4	5	5	5	5	5
2	3	4	2	1	1	1	1	7	6	7	6	6	6	7	6	5	6	5	6	4	6	5	5	6	3	6	6	7	6	7	6	6	6	5	4	5	6	5	4	6	4	5	3	4	5	5	6	5	6
1	3	3	1	1	1	1	1	1	3	5	3	6	6	6	6	6	5	5	5	1	4	3	1	1	1	6	6	6	6	4	6	6	6	6	6	6	6	5	6	5	5	6	3	3	5	5	6	5	5
1	4	4	6	1	1	1	1	7	6	6	5	6	6	6	7	6	5	4	5	4	5	5	6	6	6	6	6	6	6	4	6	6	6	6	6	6	6	6	6	6	6	6	5	6	4	5	6	6	6
2	3	3	1	1	1	1	2	7	6	6	7	4	5	6	6	5	4	5	5	1	4	5	4	6	2	5	5	5	5	4	5	5	5	6	5	5	5	5	6	4	5	6	5	6	4	5	4	5	6
2	4	3	5	1	1	1	1	5	7	5	5	6	6	5	5	6	5	5	5	5	5	5	6	5	5	5	5	5	6	5	5	5	5	5	6	5	5	5	5	5	5	5	5	6	4	5	5	4	5
1	4	3	6	1	1	1	1	6	6	6	7	6	6	6	6	6	5	6	5	6	5	6	6	5	4	6	6	5	6	5	6	5	6	5	5	6	6	4	5	5	5	6	5	5	4	5	4	4	5
2	2	2	1	1	1	1	1	4	5	5	4	5	5	4	6	5	4	5	5	4	4	6	5	4	3	4	5	5	5	5	5	5	5	5	5	5	5	5	4	4	5	5	5	5	4	5	5	5	5
1	3	2	3	1	1	1	1	5	5	5	4	5	5	4	5	4	4	5	5	5	5	5	4	5	4	5	4	5	4	5	4	5	4	5	5	4	4	5	5	5	4	5	5	5	4	5	5	5	4
2	4	4	6	1	1	1	1	7	7	7	7	6	6	6	7	7	6	5	7	4	5	5	7	4	5	4	7	7	7	7	7	7	7	7	7	7	5	5	5	3	3	5	5	5	4	5	5	5	6
2	2	2	1	1	1	1	2	7	5	5	6	5	6	7	7	5	6	5	6	3	3	5	6	6	3	4	7	5	5	5	7	6	6	6	6	6	5	5	5	5	4	4	5	5	4	5	6	6	6
2	2	3	1	1	1	1	1	5	5	5	5	5	5	5	5	5	5	4	5	4	5	5	5	5	5	5	5	4	5	4	5	5	4	5	4	5	5	4	5	4	5	5	4	5	4	5	4	5	5
2	4	5	6	1	2	2	2	4	3	4	5	4	4	5	4	4	5	4	5	4	5	4	4	5	4	3	4	3	5	3	4	5	4	3	4	5	5	4	5	4	5	5	4	5	4	5	5	4	5
2	2	2	1	1	1	1	2	7	7	7	7	6	5	7	7	6	7	7	5	4	4	7	7	1	1	4	7	7	7	6	7	7	7	7	7	7	7	4	4	4	5	4	4	5	4	5	5	5	5
2	4	3	6	1	1	1	2	6	6	7	6	6	7	6	6	6	5	5	5	5	6	5	6	5	2	5	6	5	6	5	5	6	6	5	5	6	6	5	3	3	3	4	3	5	4	5	5	4	5
2	4	4	5	1	1	1	1	6	5	4	5	5	6	5	4	4	6	4	4	5	5	5	5	6	5	5	4	5	5	4	5	5	5	4	5	5	5	4	5	5	6	5	5	4	4	5	5	5	4
1	2	2	1	1	1	1	1	6	6	7	5	5	6	6	7	5	4	4	4	4	4	6	5	6	3	6	5	5	5	6	5	6	5	4	4	6	5	5	5	5	6	4	5	4	4	5	5	5	5
2	3	3	1	1	1	2	1	7	6	7	7	6	6	7	6	6	6	4	5	6	6	6	4	4	4	4	5	6	4	5	3	5	6	6	7	6	6	6	6	6	6	5	4	4	4	5	6	5	5
2	4	4	6	1	1	1	2	5	4	5	6	4	4	4	4	4	4	4	4	4	4	4	4	4	4	4	4	4	4	4	4	4	4	4	4	4	5	5	4	5	4	4	4	4	4	5	4	4	3
2	3	3	3	1	1	2	2	7	7	7	7	7	7	7	7	7	4	4	4	4	4	7	7	7	7	7	7	7	1	7	4	4	4	7	4	4	4	4	4	4	4	4	4	4	4	5	4	4	4
1	3	3	4	1	1	1	1	4	4	4	4	4	4	4	4	4	4	4	4	4	4	4	4	4	4	4	4	4	4	4	4	4	4	4	4	4	4	4	4	4	4	4	4	4	4	5	4	4	4
2	2	4	2	1	2	2	2	3	3	3	3	3	3	3	3	3	4	4	4	4	4	4	4	4	4	4	4	4	4	4	4	4	4	4	4	4	4	4	4	4	4	4	4	4	4	5	5	5	5
2	2	4	5	1	2	2	2	4	4	5	5	4	4	4	4	5	5	4	3	4	5	5	5	4	4	4	4	4	5	4	5	4	4	3	4	5	5	4	4	4	4	4	3	4	4	5	4	4	4
1	4	3	4	1	1	1	1	3	4	4	4	5	3	4	3	3	5	4	3	4	5	4	3	3	4	4	4	4	5	3	4	4	3	4	4	4	4	4	3	4	5	5	4	3	4	5	4	4	4
2	3	3	3	1	1	1	2	4	4	4	4	2	3	4	5	3	3	3	4	5	4	4	3	3	5	5	7	2	2	5	5	3	3	5	4	5	3	4	5	4	3	3	3	6	3	5	2	5	2
1	3	3	1	1	1	1	1	7	6	7	7	6	7	6	7	7	5	3	6	1	5	7	7	7	2	5	7	7	7	6	7	7	7	7	7	7	5	4	4	5	2	4	3	6	2	5	4	5	5
1	2	1	1	1	1	1	2	7	7	7	7	7	7	7	7	7	7	7	7	3	3	7	7	7	1	7	7	7	7	7	7	7	7	7	7	7	7	7	7	7	7	7	7	7	7	4	7	7	7
2	4	5	4	1	1	1	2	6	5	6	7	7	6	6	5	6	4	5	6	5	7	7	5	6	5	6	7	5	7	5	5	4	6	6	7	5	6	5	4	7	7	7	4	4	7	4	7	5	5
2	2	2	1	1	1	2	2	5	7	7	7	7	7	7	5	5	6	6	6	6	6	6	6	6	6	6	6	6	6	6	6	6	6	6	6	6	6	6	6	6	6	5	6	6	5	4	6	6	6
2	4	5	6	1	1	1	1	7	6	5	6	6	6	5	7	4	6	5	4	5	6	6	5	7	7	4	6	5	4	6	5	5	4	6	5	6	6	4	5	4	5	4	5	6	5	4	6	5	5
2	3	3	1	1	1	1	1	7	7	7	7	6	7	7	7	7	6	7	7	6	4	7	7	4	4	6	6	5	3	7	5	7	6	6	7	7	4	4	4	3	4	3	5	6	5	4	6	7	6
2	2	3	2	1	1	1	2	7	7	7	7	7	7	7	7	7	7	7	7	7	7	7	7	7	3	7	7	7	7	7	7	7	7	7	7	7	6	5	4	5	7	5	7	5	5	4	5	5	5
2	4	4	6	1	1	1	2	7	6	6	6	6	5	5	5	5	6	5	6	5	6	5	5	3	4	7	6	6	6	4	6	6	6	5	6	6	5	6	4	6	6	6	6	5	5	4	4	4	4
2	2	2	1	1	1	1	2	7	7	7	7	5	7	7	7	7	4	5	5	4	5	7	6	6	1	6	6	6	6	5	6	6	7	6	6	6	5	6	5	5	5	5	5	5	5	4	4	4	4
2	4	3	3	1	1	1	1	5	6	6	7	6	6	6	5	5	5	5	5	5	5	4	4	4	4	4	4	5	4	5	4	5	5	5	5	5	5	5	5	5	5	5	5	5	5	4	5	5	5
2	3	3	3	1	1	1	1	7	4	5	6	4	4	6	6	6	4	5	5	5	5	6	5	4	5	5	5	4	4	4	4	4	5	6	6	4	5	5	5	5	5	5	5	5	5	4	5	6	5
2	2	2	2	1	1	1	2	4	5	5	7	5	5	6	6	6	4	4	5	5	5	4	4	4	5	4	4	5	4	4	4	4	4	5	4	4	5	5	5	5	5	5	5	5	5	4	4	4	4
2	2	2	1	1	1	1	2	4	4	4	4	4	4	4	4	4	4	4	4	4	4	4	4	4	4	4	4	4	4	4	4	4	4	4	4	4	4	4	4	4	4	5	5	5	5	4	4	4	5
2	3	2	4	1	1	1	1	7	7	7	7	7	6	7	7	7	7	7	7	5	4	6	6	1	1	5	7	7	7	5	7	7	7	6	7	6	5	4	4	4	4	4	5	5	5	4	5	5	6
2	3	3	4	1	1	1	2	7	7	7	7	7	7	7	7	7	4	4	4	5	4	7	7	7	1	7	7	7	7	5	6	7	7	5	7	4	4	4	4	4	4	4	5	5	5	4	4	4	4
1	3	3	3	1	1	1	2	7	6	7	7	6	6	7	7	6	6	4	5	6	6	7	7	6	4	6	7	7	7	7	7	7	7	7	7	7	5	5	5	4	5	4	4	5	5	4	4	5	5
1	2	1	2	1	1	1	2	7	7	7	7	6	6	7	7	6	6	6	6	4	4	6	5	5	1	6	6	6	7	7	7	6	7	7	7	4	5	4	4	3	4	4	4	5	5	4	4	4	4
2	3	3	2	1	1	1	2	7	7	7	7	7	6	7	7	6	7	7	7	6	6	5	7	4	1	6	6	6	4	6	5	7	5	6	7	6	4	3	4	3	4	4	4	5	5	4	4	4	4
2	2	2	1	1	1	1	2	6	7	6	5	7	5	6	6	6	2	3	5	5	3	2	4	2	3	2	3	2	4	3	2	3	4	5	4	2	5	5	3	5	5	3	4	5	5	4	4	2	3
2	4	4	4	1	1	1	2	7	7	7	7	6	5	6	7	4	3	2	3	1	2	6	7	7	2	3	7	6	6	5	6	7	5	7	6	6	6	5	6	6	7	6	6	4	5	4	6	5	6
2	3	3	1	1	1	2	2	4	4	4	4	3	4	4	3	3	4	4	4	4	4	7	3	4	4	4	4	4	4	4	4	4	4	4	4	4	4	4	4	4	4	5	5	4	5	4	5	4	4
2	3	2	2	1	1	1	1	5	5	5	5	4	4	4	4	4	5	4	5	4	5	4	5	4	5	4	5	4	5	4	5	4	5	4	5	4	4	5	4	5	4	4	5	4	5	4	4	5	4
1	2	2	1	1	1	1	2	7	7	7	7	4	5	6	7	6	4	5	5	5	4	5	5	4	3	5	7	7	5	7	7	6	6	5	6	4	5	6	5	4	4	4	5	4	5	4	5	4	4
2	4	4	3	1	1	1	1	7	7	7	7	5	7	7	7	6	7	4	5	3	6	7	5	1	5	7	7	7	6	7	7	7	7	7	7	7	4	5	5	7	5	5	4	4	5	4	7	7	7
2	2	2	1	1	1	1	2	6	5	5	5	5	5	5	5	5	5	5	5	4	4	4	4	3	3	4	5	5	4	4	5	5	4	5	5	5	5	4	4	5	5	5	4	4	5	4	5	4	5
2	3	4	6	1	1	1	2	4	4	4	4	4	4	5	4	4	5	3	4	5	4	6	4	4	2	4	4	4	4	4	4	4	3	4	5	4	4	4	4	4	4	5	4	4	5	4	4	3	4
1	2	2	1	1	1	1	1	6	5	7	4	5	5	6	5	4	5	5	4	2	2	5	6	6	1	4	6	4	4	6	6	5	5	6	6	4	4	5	6	4	4	4	4	4	5	4	4	5	5
1	3	3	1	1	1	1	2	7	7	7	7	7	7	7	7	7	5	4	7	4	4	1	6	7	1	7	7	7	7	7	7	7	7	7	7	7	7	5	7	7	1	4	4	4	5	4	7	7	7
2	2	3	2	1	1	1	1	5	1	5	5	4	4	4	4	4	4	5	4	3	4	4	4	4	4	4	4	4	4	4	4	4	4	5	4	4	5	4	4	5	4	3	4	4	5	4	4	4	5
2	4	1	3	1	1	2	2	7	6	7	7	6	5	5	6	6	6	4	4	6	4	5	5	7	6	4	5	4	4	5	6	6	5	6	4	4	4	5	5	3	5	4	3	4	5	4	5	5	3
2	2	2	1	1	1	1	2	4	6	7	7	4	6	7	7	4	4	3	7	1	4	7	4	7	2	3	5	5	5	6	7	7	5	6	7	7	3	2	4	4	4	5	5	3	5	4	5	5	5
2	2	2	1	1	1	1	2	6	5	6	6	5	6	6	6	4	6	4	6	2	4	6	6	3	3	4	6	6	6	6	6	6	6	6	6	6	4	4	4	4	4	3	3	3	5	4	4	4	4
2	2	3	1	1	1	1	2	7	6	7	6	7	7	7	7	7	6	7	7	4	6	7	7	7	7	7	7	7	7	7	7	7	7	7	7	7	4	4	4	4	4	6	4	6	4	4	6	4	4
2	2	3	2	1	1	1	2	6	4	7	6	6	6	6	7	6	6	5	6	4	4	5	5	6	4	5	6	5	6	6	6	7	6	6	6	6	6	6	5	5	6	5	5	5	4	4	6	6	6
2	3	3	1	1	1	1	2	5	6	6	6	6	6	6	6	5	6	5	6	4	5	6	6	6	4	6	6	6	6	6	6	6	6	6	6	6	6	5	5	5	5	5	5	5	4	4	5	5	5
1	2	2	1	1	1	1	2	4	4	5	5	5	5	5	5	5	5	4	5	5	5	5	4	5	4	5	4	5	5	5	4	6	4	3	4	4	5	4	5	4	4	5	5	5	4	4	5	4	4
1	3	3	1	1	1	1	2	6	7	7	6	6	6	6	7	6	4	5	4	4	4	5	5	6	6	5	5	4	4	4	4	5	5	5	5	5	4	4	5	5	4	4	5	5	4	4	5	5	5
1	2	2	1	1	1	2	1	7	7	7	7	5	5	5	5	5	4	5	5	2	4	5	5	5	5	5	5	5	5	5	5	5	5	5	5	5	4	5	3	4	3	4	5	5	4	4	4	4	4
1	2	2	1	1	1	1	2	4	4	4	4	4	4	4	4	4	4	4	4	4	4	5	5	5	5	4	4	5	4	5	5	4	4	4	4	4	4	5	4	5	5	5	4	5	4	4	4	3	4
2	2	2	1	1	1	1	1	7	7	7	7	7	5	7	7	7	4	7	5	1	7	7	7	7	7	7	7	7	7	4	7	7	7	7	7	7	5	5	5	7	5	4	4	5	4	4	6	4	4
1	2	2	1	1	1	1	1	5	6	5	6	4	5	6	5	5	5	4	4	4	4	4	3	2	3	3	5	4	4	4	4	5	4	4	3	5	5	4	4	5	5	4	4	5	4	4	4	4	5
2	3	3	3	1	1	1	1	7	6	6	6	6	7	6	6	6	3	4	5	2	4	6	3	3	3	6	6	6	6	6	6	7	6	6	7	7	6	6	6	6	4	4	4	5	4	4	5	4	4
2	4	4	3	1	1	1	2	7	7	7	7	7	6	6	7	6	5	5	5	4	5	7	7	7	5	7	7	7	7	7	7	7	6	6	7	7	5	5	5	5	4	4	4	5	4	4	5	4	4
1	2	3	1	1	1	1	2	6	5	6	6	5	6	6	6	5	5	4	5	4	4	4	6	2	3	6	6	6	5	5	5	6	6	5	5	6	5	5	4	4	4	4	4	5	4	4	5	5	6
2	3	4	6	1	1	1	2	4	4	4	5	4	4	5	4	4	4	4	5	4	4	4	5	4	4	4	5	5	4	4	4	4	4	4	4	5	4	5	4	4	4	4	4	5	4	4	5	4	5
2	3	4	6	1	1	1	2	4	4	4	5	4	4	5	4	4	4	4	5	4	4	4	5	4	4	4	5	5	4	4	4	4	4	4	4	5	4	5	4	4	4	4	4	5	4	4	5	4	5
2	2	3	1	1	1	1	1	5	5	7	5	5	6	5	7	6	5	4	3	5	3	5	5	5	2	5	5	5	4	4	4	4	5	4	5	5	5	3	5	3	5	5	3	5	4	4	4	5	4
2	3	3	1	1	1	1	1	7	5	7	6	6	6	6	5	5	6	6	6	3	5	6	4	6	4	6	6	6	6	6	6	6	6	6	6	6	5	4	4	4	4	4	3	5	4	4	5	4	5
2	2	2	1	1	1	1	2	7	7	7	7	7	7	7	7	7	7	7	7	7	7	4	4	4	4	4	7	7	7	7	7	7	7	7	7	7	7	6	5	4	4	7	5	4	4	4	4	4	4
2	3	3	2	1	1	1	1	7	7	7	7	7	7	7	7	7	7	5	5	7	4	7	7	7	6	5	7	7	7	7	7	7	7	7	7	7	6	6	6	6	6	5	5	4	4	4	7	7	7
1	4	1	3	1	1	1	2	3	5	7	7	5	7	5	7	7	5	4	6	3	4	4	4	5	1	4	4	5	5	1	5	6	5	5	6	5	5	4	4	5	5	5	5	4	4	4	5	5	5
1	2	3	1	1	1	1	2	7	7	7	7	5	7	7	7	7	7	7	7	7	6	7	7	4	1	7	7	7	7	6	7	7	7	7	7	7	7	6	5	4	4	5	5	4	4	4	4	4	4
2	2	2	1	1	1	1	2	7	7	7	7	5	4	6	7	5	6	6	5	2	5	5	5	1	1	4	5	5	5	6	7	5	5	5	5	6	5	5	5	4	4	5	5	4	4	4	5	5	5
2	2	3	1	1	1	1	2	6	7	7	7	6	7	7	7	7	7	7	7	4	6	7	7	7	1	7	7	7	6	7	7	7	7	7	7	7	4	5	2	1	1	2	5	4	4	4	5	4	4
2	4	3	4	1	1	1	2	7	7	7	7	7	7	7	7	7	7	7	7	7	7	7	7	7	1	7	7	7	7	7	7	7	7	7	7	7	7	7	7	7	7	7	4	4	4	4	7	7	7
2	3	3	1	1	1	1	2	7	7	7	7	7	7	7	7	7	7	7	7	7	7	7	7	7	7	7	7	4	7	4	4	4	7	7	7	7	7	7	7	7	7	7	4	4	4	4	7	7	7
2	2	3	1	1	1	1	2	7	7	7	7	7	7	7	5	5	7	7	7	7	7	7	7	5	5	5	7	5	5	3	5	3	7	7	7	7	7	7	7	7	7	7	4	4	4	4	6	6	6
2	2	2	1	1	1	1	2	7	7	7	7	6	7	7	7	7	7	7	7	5	4	7	7	7	1	4	7	7	7	5	7	7	7	7	7	7	7	7	5	5	7	6	4	4	4	4	6	6	6
1	2	2	1	1	1	1	2	6	6	6	6	7	7	7	7	7	7	7	7	4	5	7	7	7	4	7	7	7	7	7	7	7	7	7	7	7	6	4	4	4	4	6	4	4	4	4	4	4	4
2	2	2	1	1	1	1	1	5	5	6	7	5	7	5	4	5	6	6	6	6	6	7	5	5	4	6	7	4	4	3	4	4	6	6	6	6	6	5	7	6	7	5	4	4	4	4	6	7	7
2	3	3	3	1	1	1	2	6	6	6	6	5	6	7	6	6	6	5	5	5	5	5	5	6	5	4	4	3	4	4	4	5	5	5	5	6	6	5	6	5	6	5	4	4	4	4	5	5	5
2	2	2	1	1	1	1	2	6	7	7	6	7	7	7	7	6	6	5	6	5	4	5	3	6	3	6	7	7	7	7	7	7	7	7	7	7	5	6	5	6	5	5	4	4	4	4	5	4	5
2	4	4	4	1	1	1	1	7	7	7	7	7	6	7	7	5	5	3	5	2	5	7	6	5	1	1	6	6	6	6	6	5	6	6	6	5	5	5	5	5	5	5	4	4	4	4	5	5	5
2	3	3	1	1	1	1	2	7	5	7	7	6	6	6	7	5	5	5	6	3	3	7	6	6	3	6	7	5	6	6	7	6	6	6	6	7	5	5	4	4	5	5	4	4	4	4	4	4	4
2	3	3	1	1	1	1	2	7	5	7	7	6	6	6	7	5	5	5	6	3	3	7	6	6	3	6	7	5	6	6	7	6	6	6	6	7	5	5	4	4	5	5	4	4	4	4	4	4	4
2	2	2	1	1	1	1	2	7	7	7	7	7	7	7	7	6	6	6	5	5	5	6	6	6	6	6	6	6	4	4	4	4	5	6	5	6	5	5	4	4	4	5	4	4	4	4	5	4	4
2	2	2	2	1	1	1	1	6	7	7	7	5	6	7	6	6	4	4	4	4	4	5	4	4	4	4	4	4	4	4	4	4	4	4	4	4	4	4	4	4	4	5	4	4	4	4	4	4	4
1	2	3	1	1	1	1	1	6	6	6	7	6	7	7	7	7	6	4	5	3	6	5	6	7	2	6	6	6	6	6	6	6	6	6	6	6	6	6	6	6	3	5	4	4	4	4	6	6	6
1	3	3	6	1	1	1	1	7	7	7	7	7	7	7	7	7	7	7	7	7	7	7	7	7	7	7	7	7	7	7	7	7	7	7	7	7	7	7	7	7	7	4	4	4	4	4	4	4	4
2	2	2	1	1	1	1	2	7	7	7	7	7	7	7	7	7	7	7	7	7	7	7	7	7	7	7	7	7	7	7	7	7	7	7	7	7	7	7	7	7	7	4	4	4	4	4	4	4	4
2	2	5	6	1	2	2	2	4	4	4	4	4	4	4	4	4	7	7	7	7	7	4	4	4	4	4	4	4	4	4	4	7	7	7	7	7	7	7	7	7	7	4	4	4	4	4	4	4	4
2	2	2	1	1	1	1	1	7	7	7	7	7	7	7	7	7	6	6	7	5	6	7	7	7	4	5	7	7	7	6	7	7	7	7	7	7	4	6	7	4	6	4	4	4	4	4	4	4	4
1	2	3	1	1	1	2	2	5	5	5	6	6	6	6	7	6	4	4	4	4	4	4	4	4	4	4	4	4	4	4	4	4	4	4	4	4	4	4	6	5	5	4	4	4	4	4	4	4	4
2	4	1	4	1	1	1	2	7	7	7	7	7	7	7	7	7	7	7	5	4	7	7	7	7	7	7	7	7	7	7	7	7	7	7	7	7	6	6	5	5	5	4	4	4	4	4	5	4	5
2	3	1	5	1	1	1	2	7	6	7	7	4	7	7	7	7	6	6	7	4	4	6	4	7	3	5	7	7	6	6	7	7	7	7	7	7	5	5	5	5	5	4	4	4	4	4	5	5	5
2	2	2	2	1	1	1	2	4	4	4	4	7	7	6	7	5	4	4	4	4	4	4	4	4	4	4	5	5	5	5	5	7	7	7	7	7	5	5	5	5	5	4	4	4	4	4	5	5	5
1	4	5	4	1	1	1	2	7	7	7	7	7	6	7	7	7	5	5	7	5	4	7	7	7	1	4	7	7	5	6	7	7	7	7	7	7	5	5	5	5	5	4	4	4	4	4	5	5	5
2	2	2	1	1	1	1	2	5	5	6	6	5	7	7	7	6	5	5	5	4	5	5	5	6	4	5	6	6	5	5	5	6	6	6	7	7	5	5	5	5	5	4	4	4	4	4	4	4	4
1	4	3	5	1	1	1	1	7	6	6	6	7	5	6	7	5	5	5	5	5	5	4	4	3	2	7	6	6	6	6	6	6	6	6	6	6	5	5	5	5	5	4	4	4	4	4	5	5	5
2	2	3	2	1	1	1	2	6	6	6	6	5	7	6	6	6	6	5	6	4	5	6	6	6	5	6	6	6	6	6	6	6	6	6	6	6	5	5	5	5	5	4	4	4	4	4	4	4	4
2	3	3	3	1	1	1	2	7	6	7	7	6	6	6	6	6	5	5	5	4	5	6	6	7	3	5	6	6	6	6	6	7	7	7	7	7	5	5	4	4	5	4	4	4	4	4	4	4	4
2	3	3	3	1	1	1	2	7	6	7	7	6	6	6	6	6	5	5	5	4	5	6	6	7	3	5	6	6	6	6	6	7	7	7	7	7	5	5	4	4	5	4	4	4	4	4	4	4	4
2	2	3	1	1	1	1	2	4	4	6	5	6	5	6	5	5	5	7	7	1	7	7	6	7	1	4	6	6	6	7	6	7	6	6	7	6	5	3	2	7	4	4	4	4	4	4	5	5	5
2	2	2	1	1	1	1	1	7	7	7	7	6	7	7	7	6	7	7	7	5	6	6	6	6	5	5	7	7	7	6	7	7	7	7	7	7	6	6	5	5	4	4	4	4	4	4	4	4	4
2	3	3	1	1	1	1	1	7	6	7	7	7	7	7	7	6	7	7	7	4	7	7	4	7	4	4	7	7	7	6	7	7	7	7	7	7	5	5	4	5	4	4	4	4	4	4	6	6	6
2	2	2	2	1	1	1	2	6	4	5	4	6	7	5	6	6	4	6	4	5	5	7	6	4	2	5	6	6	5	4	7	5	5	5	7	4	4	5	4	5	4	4	4	4	4	4	4	4	4
1	2	3	1	1	1	1	2	5	4	5	4	5	5	5	5	5	4	4	5	4	4	5	4	4	3	4	5	5	4	4	5	5	4	5	4	5	5	5	5	4	4	4	4	4	4	4	4	4	4
1	2	3	1	1	1	1	1	3	3	3	3	3	3	3	3	3	4	4	4	4	4	4	4	4	3	3	4	4	5	5	5	5	3	4	4	4	5	5	5	4	4	4	4	4	4	4	5	4	4
2	2	3	2	1	1	1	2	7	5	7	5	5	7	7	7	5	7	6	5	5	4	7	7	5	1	7	7	7	7	7	7	7	7	7	7	7	7	4	5	4	4	4	4	4	4	4	4	4	4
2	4	5	1	1	1	1	1	7	6	6	6	6	7	7	7	7	7	4	7	1	1	7	7	7	1	7	7	7	7	4	7	7	7	7	7	7	6	6	4	4	4	4	4	4	4	4	4	4	4
1	2	3	1	1	1	1	2	6	6	7	6	6	5	5	7	5	6	6	7	4	4	4	7	1	4	7	7	7	7	4	7	7	6	7	7	7	4	6	4	4	4	4	4	4	4	4	6	4	4
2	2	3	1	1	1	1	2	7	7	7	7	7	7	7	7	7	7	7	7	7	7	7	7	4	4	7	7	7	7	7	7	7	7	7	7	7	5	5	4	4	4	4	4	4	4	4	4	4	4
2	3	3	1	1	1	1	1	6	6	6	6	6	6	6	6	6	5	5	5	4	4	6	6	5	4	4	6	6	6	6	6	6	6	6	6	6	5	5	4	4	4	4	4	4	4	4	4	4	4
2	3	3	1	1	1	1	2	6	6	6	6	5	5	4	5	5	4	4	4	4	4	5	5	5	1	4	5	5	4	4	4	5	5	4	4	4	5	5	4	4	4	4	4	4	4	4	5	5	3
1	2	3	1	1	1	1	1	6	6	6	7	6	7	7	6	6	5	5	4	4	6	5	6	6	5	5	5	5	5	5	5	5	5	5	7	5	4	5	4	4	4	4	4	4	4	4	4	4	4
2	3	2	1	1	1	1	2	7	7	7	7	7	7	7	7	7	7	7	4	4	7	7	7	7	7	7	7	7	7	7	7	7	7	7	7	7	7	4	4	4	4	4	4	4	4	4	4	4	4
2	4	1	2	1	1	1	1	7	7	7	7	7	7	7	7	7	7	7	7	4	4	7	7	7	1	2	7	7	7	7	7	7	7	7	7	7	7	4	4	4	4	4	4	4	4	4	4	4	4
1	2	2	1	1	1	1	2	5	7	7	4	4	4	4	4	4	4	6	4	4	7	4	4	4	4	7	7	3	3	3	7	5	7	5	5	5	7	4	4	4	4	4	4	4	4	4	4	4	4
2	3	3	6	1	1	1	2	7	7	7	7	4	7	7	6	6	6	6	7	1	1	5	4	5	3	7	7	7	7	7	7	7	7	7	7	7	5	4	4	4	4	4	4	4	4	4	5	5	5
2	2	3	1	1	1	1	2	6	5	6	6	6	6	6	6	6	5	5	5	4	4	5	4	5	3	4	6	5	5	4	5	5	5	5	5	5	5	4	4	4	4	4	4	4	4	4	4	4	4
2	3	3	1	1	1	1	2	4	5	5	5	5	5	5	5	5	4	5	5	5	5	4	3	3	4	4	4	4	4	5	3	5	4	5	5	4	5	4	4	4	4	4	4	4	4	4	4	4	4
2	3	3	1	1	1	1	2	7	7	7	7	7	7	7	7	7	7	7	7	7	7	7	7	7	7	7	7	7	7	7	7	7	7	7	7	7	4	4	4	4	4	4	4	4	4	4	4	4	4
1	3	2	1	1	1	1	1	7	7	7	7	7	7	7	7	7	7	7	7	7	7	7	7	7	4	7	7	7	7	7	7	7	7	7	7	7	4	4	4	4	4	4	4	4	4	4	4	4	4
2	3	3	3	1	1	2	2	7	7	7	7	7	7	7	7	7	5	5	7	1	4	4	6	1	4	7	7	7	7	7	7	7	7	7	7	7	4	4	4	4	4	4	4	4	4	4	5	4	4
2	2	3	1	1	1	1	2	6	5	7	5	6	7	7	7	7	7	7	7	7	7	7	7	7	1	7	7	7	7	7	7	7	7	7	7	7	4	4	4	4	4	4	4	4	4	4	4	4	4
2	2	2	1	1	1	1	2	4	6	7	7	7	7	7	7	6	4	7	7	7	7	4	4	4	1	7	4	4	4	4	7	7	7	7	7	7	4	4	4	4	4	4	4	4	4	4	5	5	4
2	2	2	2	1	1	1	2	7	7	7	7	7	4	4	7	6	5	5	7	1	2	5	5	7	3	6	7	7	7	7	7	7	7	7	7	7	4	4	4	4	4	4	4	4	4	4	4	4	4
2	2	2	1	1	1	1	2	7	7	7	7	6	7	7	7	7	7	7	7	4	7	7	7	7	7	5	7	7	7	6	7	7	7	7	7	7	4	4	4	4	4	4	4	4	4	4	5	5	5
1	2	3	1	1	1	2	2	7	5	7	6	6	7	7	7	6	7	7	7	7	7	7	7	7	4	5	7	7	6	6	7	7	7	7	7	7	4	4	4	4	4	4	4	4	4	4	4	4	4
2	2	1	1	1	1	1	2	7	7	7	7	6	6	6	7	7	7	7	5	4	4	7	6	7	4	5	7	7	7	6	7	7	7	7	7	7	4	4	4	4	4	4	4	4	4	4	6	4	4
1	4	3	5	1	1	2	1	7	7	7	7	7	7	7	7	7	4	4	6	3	4	7	7	7	3	5	7	7	7	7	7	7	7	7	7	7	4	4	4	4	4	4	4	4	4	4	4	4	4
2	4	4	4	1	1	1	2	7	7	7	7	6	5	7	7	6	7	6	6	4	4	7	7	7	1	5	7	7	7	7	7	7	7	7	7	7	4	4	4	4	4	4	4	4	4	4	4	4	4
2	2	2	1	1	1	1	2	7	7	7	7	7	7	7	7	7	4	4	4	4	4	4	7	7	1	5	5	5	5	7	7	7	7	7	7	7	4	4	4	4	4	4	4	4	4	4	4	4	4
2	2	3	1	1	1	1	2	5	7	7	7	4	7	7	7	7	7	7	7	7	7	7	7	7	4	4	7	7	7	7	7	7	7	7	7	7	4	4	4	4	4	4	4	4	4	4	4	4	4
1	2	3	1	1	1	1	2	7	7	7	7	4	4	4	7	7	7	7	7	7	7	7	7	7	4	4	7	7	7	7	7	7	7	7	7	7	4	4	4	4	4	4	4	4	4	4	4	4	4
2	2	2	1	1	1	1	2	6	6	7	7	6	7	7	7	7	6	5	6	4	6	1	6	4	4	4	7	7	7	7	7	7	7	7	7	7	4	4	4	4	4	4	4	4	4	4	6	6	6
2	2	2	1	1	1	1	2	4	4	4	4	5	4	7	4	4	5	4	7	1	4	7	7	7	3	4	7	7	7	7	7	7	7	7	7	7	4	4	4	4	4	4	4	4	4	4	4	4	4
2	2	2	1	1	1	1	2	7	7	7	7	6	7	7	7	7	7	5	4	4	4	5	7	7	3	4	7	7	7	5	7	7	7	7	7	7	4	4	4	4	4	4	4	4	4	4	4	4	4
2	3	3	3	1	1	1	2	7	7	7	7	7	7	7	7	7	4	4	4	1	4	6	7	7	1	4	7	7	7	4	7	7	7	7	7	7	4	4	4	4	4	4	4	4	4	4	4	4	4
2	3	3	2	1	1	1	2	7	7	7	7	7	7	7	7	7	6	6	6	4	4	7	6	7	1	4	7	4	5	6	6	7	7	7	7	7	4	4	4	4	4	4	4	4	4	4	4	4	4
2	2	3	6	1	1	1	1	7	7	7	7	5	7	7	7	7	7	7	7	7	7	7	7	4	1	4	7	7	7	7	7	7	7	7	7	7	4	4	4	4	4	4	4	4	4	4	4	4	4
2	2	2	1	1	1	1	2	4	4	4	4	4	4	4	4	4	4	4	4	4	4	4	4	4	1	4	4	4	4	4	4	7	7	7	7	7	4	4	4	4	4	4	4	4	4	4	4	4	4
2	2	2	1	1	1	1	2	6	6	7	7	7	7	7	7	7	5	4	5	4	4	6	6	6	1	3	6	6	6	3	6	7	7	7	7	7	4	4	4	4	4	4	4	4	4	4	4	4	4
2	3	2	1	1	1	1	1	7	6	7	7	7	5	5	6	6	7	7	7	4	4	6	4	7	6	6	6	6	6	6	6	6	6	7	7	7	4	4	4	4	4	4	4	4	4	4	4	4	4
2	2	2	1	1	1	1	2	7	7	7	7	5	7	7	7	4	7	5	6	1	5	7	6	7	1	7	7	7	7	6	7	7	5	7	7	7	4	4	4	4	4	4	4	4	4	4	4	4	4
2	2	3	1	1	1	1	2	6	7	7	7	7	7	7	7	6	4	5	6	4	4	5	4	4	3	7	5	4	4	4	4	7	6	4	7	7	4	4	4	4	4	4	4	4	4	4	3	3	4
2	2	2	1	1	1	1	2	7	7	7	7	5	6	6	7	7	6	4	2	5	6	4	4	6	1	4	7	7	7	7	7	7	4	4	7	7	4	4	4	4	4	4	4	4	4	4	4	4	4
1	3	3	1	1	1	1	2	7	5	7	4	5	6	7	7	6	4	4	1	3	4	7	7	7	5	7	7	5	7	4	6	6	7	6	7	6	4	4	4	4	4	4	4	4	4	4	4	4	4
2	2	2	1	1	1	1	2	7	7	7	7	7	7	7	7	7	5	5	5	4	4	7	5	7	1	5	7	5	5	7	7	5	5	6	7	6	4	4	4	4	4	4	4	4	4	4	4	4	4
2	3	3	1	1	1	1	2	7	7	7	6	7	7	7	7	7	5	5	6	3	2	5	6	6	3	5	7	7	7	7	7	7	6	6	6	6	4	4	4	4	4	4	4	4	4	4	4	4	4
2	2	2	1	1	1	1	2	6	6	6	6	6	6	6	6	6	6	6	6	6	6	6	6	6	6	6	6	6	6	6	6	6	6	6	6	6	4	4	4	4	4	4	4	4	4	4	4	4	4
2	3	3	3	1	1	1	2	6	6	7	6	6	6	6	7	7	6	5	6	5	6	5	5	5	4	6	6	5	5	5	5	6	6	6	6	6	4	4	4	4	4	4	4	4	4	4	4	4	4
2	4	5	1	1	1	1	2	4	4	6	4	5	5	5	5	5	4	4	6	4	4	4	6	4	4	5	6	6	6	6	6	6	6	6	6	6	4	4	4	4	4	4	4	4	4	4	5	5	5
2	3	3	1	1	1	1	2	5	5	5	5	6	7	7	7	7	4	4	6	4	4	5	5	4	3	5	6	6	4	4	6	6	6	6	6	6	4	4	4	4	4	4	4	4	4	4	4	4	4
2	2	3	2	1	1	1	1	7	6	6	7	5	7	7	7	7	3	3	5	3	3	6	6	2	2	5	6	6	6	6	6	6	6	6	6	6	4	4	4	4	4	4	4	4	4	4	4	4	4
2	2	2	1	1	1	1	1	3	3	3	3	3	3	3	3	3	6	6	6	6	6	4	4	4	4	4	6	6	6	6	6	6	6	6	6	6	4	4	4	4	4	4	4	4	4	4	4	4	4
2	2	2	1	1	1	1	2	6	6	6	4	5	6	6	7	5	4	5	6	4	4	4	4	1	4	4	6	6	5	6	5	6	6	6	6	6	4	4	4	4	4	4	4	4	4	4	4	4	4
2	2	3	1	1	1	1	2	6	5	6	6	6	7	7	7	6	6	6	5	4	4	4	7	4	3	3	6	6	5	6	6	6	6	6	6	6	4	4	4	4	4	4	4	4	4	4	4	4	4
2	2	3	1	1	1	1	1	7	6	7	7	6	6	6	7	6	6	5	6	4	4	6	6	7	1	5	7	5	5	5	6	7	7	7	7	5	4	4	4	4	4	4	4	4	4	4	4	4	4
2	3	3	1	1	1	1	1	6	5	7	7	6	5	6	6	6	4	5	6	1	4	7	6	7	2	6	6	6	6	5	6	7	7	6	7	5	4	4	4	4	4	4	4	4	4	4	5	5	5
2	2	2	1	1	1	2	2	7	7	7	7	7	7	7	7	7	5	4	4	4	4	4	6	6	3	4	6	6	6	6	6	7	5	6	6	5	4	4	4	4	4	4	4	4	4	4	4	4	4
1	2	3	1	1	1	2	2	7	7	7	7	5	2	6	7	2	2	1	4	1	1	7	7	7	1	5	7	4	4	6	6	6	6	6	5	5	4	4	4	4	4	4	4	4	4	4	5	2	3
1	2	3	4	1	1	1	2	3	3	1	6	4	5	5	5	5	5	4	4	3	4	5	4	4	4	4	4	4	4	4	4	6	5	5	5	5	4	4	4	4	4	4	4	4	4	4	4	4	4
1	2	3	1	1	1	1	2	4	4	5	4	5	7	7	6	5	5	5	5	5	5	5	4	6	4	4	6	5	4	6	5	5	5	5	5	5	4	4	4	4	4	4	4	4	4	4	4	4	4
2	3	3	2	1	1	2	2	5	5	5	5	5	5	5	5	5	4	4	5	3	4	6	6	6	4	2	6	6	5	5	6	5	5	5	5	5	4	4	4	4	4	4	4	4	4	4	4	4	4
2	2	3	1	1	1	1	2	4	4	7	4	5	7	7	7	4	5	4	5	4	4	4	5	4	1	5	6	6	6	7	6	6	4	5	5	5	4	4	4	4	4	4	4	4	4	4	4	4	4
1	3	3	1	1	1	1	1	4	4	4	4	5	4	4	5	4	4	5	5	4	5	4	5	4	5	4	4	3	5	4	4	4	4	4	4	5	4	4	4	4	4	4	4	4	4	4	4	4	4
2	3	3	1	1	1	1	2	7	5	7	7	6	6	7	6	6	5	5	7	4	5	6	5	7	4	4	7	6	6	6	6	7	4	4	7	4	4	4	4	4	4	4	4	4	4	4	6	6	6
2	2	2	1	1	1	1	2	6	5	7	6	4	5	5	6	6	4	4	4	4	4	1	7	4	1	4	4	4	4	4	4	4	4	4	6	4	4	4	4	4	4	4	4	4	4	4	4	4	4
2	2	2	2	1	1	1	2	6	5	6	5	5	4	5	6	6	4	4	4	4	4	3	4	3	4	5	5	4	4	4	5	4	5	4	5	4	4	4	4	4	4	4	4	4	4	4	4	4	4
2	2	2	1	1	1	1	2	7	7	7	7	7	7	7	7	7	4	5	4	4	4	7	4	4	4	4	4	5	4	4	5	5	4	5	4	4	4	4	4	4	4	4	4	4	4	4	4	4	4
2	3	3	2	1	1	1	2	7	7	7	7	7	7	7	7	7	4	4	4	4	4	7	6	6	7	7	7	7	4	4	4	7	5	4	4	4	4	4	4	4	4	4	4	4	4	4	4	4	4
2	3	2	1	1	1	1	1	7	7	7	7	4	4	4	4	4	4	4	4	4	4	4	4	4	4	4	4	4	4	4	4	7	4	4	4	4	4	4	4	4	4	4	4	4	4	4	4	4	4
2	3	2	2	1	1	1	2	4	4	7	6	5	7	6	6	5	5	5	5	3	4	5	5	5	2	3	5	5	4	4	4	5	4	4	4	4	4	4	4	4	4	4	4	4	4	4	4	4	4
2	2	3	6	1	1	1	1	7	7	7	7	7	7	7	7	7	4	4	4	4	4	7	7	7	7	7	7	7	7	4	4	4	4	4	4	4	4	4	4	4	4	4	4	4	4	4	4	4	4
1	2	3	1	1	1	1	2	1	1	1	1	1	7	7	3	4	4	4	4	4	4	1	5	4	7	7	4	4	4	4	4	4	4	4	4	4	4	4	4	4	4	4	4	4	4	4	4	4	4
2	2	2	1	1	1	2	2	7	4	5	7	4	4	4	7	7	4	4	4	4	4	4	4	4	1	7	4	4	4	4	4	4	4	4	4	4	4	4	4	4	4	4	4	4	4	4	4	4	4
1	2	1	1	1	1	1	2	7	3	7	7	4	4	4	5	4	4	4	4	4	4	5	5	4	5	5	4	4	4	4	4	4	4	4	4	4	4	4	4	4	4	4	4	4	4	4	4	4	4
2	2	2	1	1	1	1	2	7	7	7	7	7	7	7	7	7	4	4	4	4	4	4	5	4	5	5	7	7	7	7	7	4	4	4	4	4	4	4	4	4	4	4	4	4	4	4	5	5	5
1	2	3	1	1	1	1	2	4	4	6	6	5	6	6	6	5	4	4	4	4	4	4	5	4	4	5	4	4	4	4	4	4	4	4	4	4	4	4	4	4	4	4	4	4	4	4	4	4	4
2	2	2	1	1	1	1	2	5	4	6	6	3	4	4	4	4	4	4	4	4	4	4	4	4	4	5	4	4	4	4	4	4	4	4	4	4	4	4	4	4	4	4	4	4	4	4	4	4	4
2	2	3	2	1	1	1	2	4	5	6	7	5	4	6	6	5	5	5	5	4	4	4	4	4	4	5	5	4	4	4	4	4	4	4	4	4	4	4	4	4	4	4	4	4	4	4	4	4	4
1	2	3	1	1	1	1	2	1	5	5	5	5	7	7	7	5	4	4	4	4	4	7	4	4	1	5	4	4	4	4	4	4	4	4	4	4	4	4	4	4	4	4	4	4	4	4	4	4	4
2	3	3	3	1	1	1	2	7	7	7	7	7	7	7	7	7	4	4	4	4	4	5	5	4	4	4	4	4	4	4	4	4	4	4	4	4	4	4	4	4	4	4	4	4	4	4	4	4	4
2	2	3	1	1	1	2	2	4	4	4	4	4	4	4	4	4	4	4	4	4	4	4	5	4	4	4	4	4	4	4	4	4	4	4	4	4	4	4	4	4	4	4	4	4	4	4	4	4	4
2	2	2	1	1	1	2	2	3	4	7	7	7	7	4	7	7	4	4	4	4	4	7	4	4	4	4	4	4	4	4	4	4	4	4	4	4	4	4	4	4	4	4	4	4	4	4	4	4	4
2	2	3	1	1	1	2	2	5	5	6	7	4	5	4	4	4	4	4	4	4	4	5	4	4	4	4	4	4	4	4	4	4	4	4	4	4	4	4	4	4	4	4	4	4	4	4	4	4	4
2	3	4	1	1	1	1	2	4	4	5	6	5	4	4	6	6	4	4	4	4	4	5	4	4	4	4	4	5	5	5	4	4	4	4	4	4	4	4	4	4	4	4	4	4	4	4	4	4	5
2	2	2	1	1	1	1	1	4	4	4	4	4	4	4	4	4	4	4	4	4	4	4	4	4	4	4	4	4	4	4	4	4	4	4	4	4	4	4	4	4	4	4	4	4	4	4	4	4	4
2	2	2	1	1	1	1	1	4	4	4	4	4	4	4	4	4	4	4	4	4	4	4	4	4	4	4	4	4	4	4	4	4	4	4	4	4	4	4	4	4	4	4	4	4	4	4	4	4	4
2	2	3	1	1	1	1	1	5	4	4	5	4	4	4	4	4	4	4	4	4	4	4	4	4	4	4	4	4	4	4	4	4	4	4	4	4	4	4	4	4	4	4	4	4	4	4	4	4	4
2	2	2	2	1	1	1	1	4	4	4	4	4	4	4	4	4	4	4	4	4	4	4	4	4	4	4	4	4	4	4	4	4	4	4	4	4	4	4	4	4	4	4	4	4	4	4	4	3	3
2	3	3	1	1	1	1	1	4	4	4	4	4	4	4	4	4	4	4	4	4	4	4	4	4	4	4	4	4	4	4	4	4	4	4	4	4	4	4	4	4	4	4	4	4	4	4	5	4	5
1	2	3	6	1	1	1	1	4	4	4	4	4	4	4	4	4	4	4	4	4	4	4	4	4	4	4	4	4	4	4	4	4	4	4	4	4	4	4	4	4	4	4	4	4	4	4	4	4	4
1	2	3	1	1	1	1	1	4	4	4	4	4	4	4	4	4	4	4	4	4	4	4	4	4	4	4	4	4	4	4	4	4	4	4	4	4	4	4	4	4	4	4	4	4	4	4	4	4	4
2	2	3	6	1	1	1	1	4	4	4	4	4	4	4	4	4	4	4	4	4	4	4	4	4	4	4	4	4	4	4	4	4	4	4	4	4	4	4	4	4	4	4	4	4	4	4	4	4	4
1	2	3	1	1	1	1	1	4	4	4	4	4	4	4	4	4	4	4	4	4	4	4	4	4	4	4	4	4	4	4	4	4	4	4	4	4	4	4	4	4	4	4	4	4	4	4	4	4	4
1	3	2	1	1	1	1	1	4	4	4	4	4	4	4	4	4	4	4	4	4	4	4	4	4	4	4	4	4	4	4	4	4	4	4	4	4	4	4	4	4	4	4	4	4	4	4	4	4	4
1	2	2	2	1	1	1	1	4	4	4	4	4	4	4	4	4	4	4	4	4	4	4	4	4	4	4	4	4	4	4	4	4	4	4	4	4	4	4	4	4	4	4	4	4	4	4	4	4	4
2	3	3	1	1	1	1	1	4	4	4	6	4	4	4	5	5	4	4	4	4	4	4	4	4	4	4	4	4	4	4	4	4	4	4	4	4	4	4	4	4	4	4	4	4	4	4	4	4	4
1	2	1	1	1	1	2	2	4	4	4	4	4	4	4	4	4	4	4	4	4	4	4	4	4	4	4	4	4	4	4	4	4	4	4	4	4	4	4	4	4	4	4	4	4	4	4	4	4	4
1	2	3	1	1	1	1	2	4	4	4	4	4	4	4	4	4	4	4	4	4	4	4	4	4	4	4	4	4	4	4	4	4	4	4	4	4	4	4	4	4	4	4	4	4	4	4	4	4	4
1	2	3	1	1	1	1	2	4	4	4	4	4	4	4	4	4	4	4	4	4	4	4	4	4	4	4	4	4	4	4	4	4	4	4	4	4	4	4	4	4	4	4	4	4	4	4	4	4	4
2	2	2	1	1	1	1	2	4	4	4	4	4	4	4	4	4	4	4	4	4	4	4	4	4	4	4	4	4	4	4	4	4	4	4	4	4	4	4	4	4	4	4	4	4	4	4	4	4	4
1	4	2	1	1	1	1	2	4	4	4	4	4	4	4	4	4	4	4	4	4	4	4	4	4	4	4	4	4	4	4	4	4	4	4	4	4	4	4	4	4	4	4	4	4	4	4	4	4	4
1	2	3	1	1	1	1	2	4	4	4	4	4	4	4	4	4	4	4	4	4	4	4	4	4	4	4	4	4	4	4	4	4	4	4	4	4	4	4	4	4	4	4	4	4	4	4	4	4	4
1	2	3	1	1	1	1	2	4	4	4	4	4	4	4	4	4	4	4	4	4	4	4	4	4	4	4	4	4	4	4	4	4	4	4	4	4	4	4	4	4	4	4	4	4	4	4	4	4	4
1	2	3	6	1	1	1	2	4	4	4	4	4	4	4	4	4	4	4	4	4	4	4	4	4	4	4	4	4	4	4	4	4	4	4	4	4	4	4	4	4	4	4	4	4	4	4	4	4	4
1	2	3	1	1	1	1	2	4	4	4	4	4	4	4	4	4	4	4	4	4	4	4	4	4	4	4	4	4	4	4	4	4	4	4	4	4	4	4	4	4	4	4	4	4	4	4	4	4	4
1	3	1	3	1	1	1	2	4	4	4	4	4	4	4	4	4	4	4	4	4	4	4	4	4	4	4	4	4	4	4	4	4	4	4	4	4	4	4	4	4	4	4	4	4	4	4	4	4	4
2	2	2	1	1	1	1	2	4	4	4	4	4	4	4	4	4	4	4	4	4	4	4	4	4	4	4	4	4	4	4	4	4	4	4	4	4	4	4	4	4	4	4	4	4	4	4	4	4	4
2	2	2	1	1	1	2	2	4	4	4	4	4	4	4	4	4	4	4	4	4	4	4	4	4	4	4	4	4	4	4	4	4	4	4	4	4	4	4	4	4	4	4	4	4	4	4	4	4	4
2	2	2	1	1	1	1	2	4	4	4	4	4	4	4	4	4	4	4	4	4	4	4	4	4	4	4	4	4	4	4	4	4	4	4	4	4	4	4	4	4	4	4	4	4	4	4	4	4	4
2	2	2	1	1	1	1	2	4	4	4	4	4	4	4	4	4	4	4	4	4	4	4	4	4	4	4	4	4	4	4	4	4	4	4	4	4	4	4	4	4	4	4	4	4	4	4	4	4	4
1	2	2	2	1	1	1	2	4	4	4	4	4	4	4	4	4	4	4	4	4	4	4	4	4	4	4	4	4	4	4	4	4	4	4	4	4	4	4	4	4	4	4	4	4	4	4	4	4	4
2	2	2	2	1	1	1	2	4	4	4	4	4	4	4	4	4	4	4	4	4	4	4	4	4	4	4	4	4	4	4	4	4	4	4	4	4	4	4	4	4	4	4	4	4	4	4	4	4	4
2	2	2	1	1	1	1	2	4	4	4	4	4	4	4	4	4	4	4	4	4	4	4	4	4	4	4	4	4	4	4	4	4	4	4	4	4	4	4	4	4	4	4	4	4	4	4	4	4	4
1	2	3	1	1	1	1	2	4	4	4	4	4	4	4	4	4	4	4	4	4	4	4	4	4	4	4	4	4	4	4	4	4	4	4	4	4	4	4	4	4	4	4	4	4	4	4	4	4	4
1	2	3	1	1	1	1	2	4	4	4	4	4	4	4	4	4	4	4	4	4	4	4	4	4	4	4	4	4	4	4	4	4	4	4	4	4	4	4	4	4	4	4	4	4	4	4	4	4	4
1	2	3	1	1	1	1	2	4	4	4	4	4	4	4	4	4	4	4	4	4	4	4	4	4	4	4	4	4	4	4	4	4	4	4	4	4	4	4	4	4	4	4	4	4	4	4	4	4	4
1	2	3	1	1	1	1	2	4	4	4	4	4	4	4	4	4	4	4	4	4	4	4	4	4	4	4	4	4	4	4	4	4	4	4	4	4	4	4	4	4	4	4	4	4	4	4	4	4	4
2	2	1	1	1	1	1	2	4	4	4	4	4	4	4	4	4	4	4	4	4	4	4	4	4	4	4	4	4	4	4	4	4	4	4	4	4	4	4	4	4	4	4	4	4	4	4	4	4	4
2	2	2	2	1	1	1	2	4	4	4	4	4	4	4	4	4	4	4	4	4	4	4	4	4	4	4	4	4	4	4	4	4	4	4	4	4	4	4	4	4	4	4	4	4	4	4	4	4	4
2	3	2	2	1	1	1	2	4	4	4	4	4	4	4	4	4	4	4	4	4	4	4	4	4	4	4	4	4	4	4	4	4	4	4	4	4	4	4	4	4	4	4	4	4	4	4	4	4	4
1	2	2	1	1	1	1	2	4	4	4	4	4	4	4	4	4	4	4	4	4	4	4	4	4	4	4	4	4	4	4	4	4	4	4	4	4	4	4	4	4	4	4	4	4	4	4	4	4	4
1	2	2	3	1	1	1	2	4	4	4	4	4	4	4	4	4	4	4	4	4	4	4	4	4	4	4	4	4	4	4	4	4	4	4	4	4	4	4	4	4	4	4	4	4	4	4	4	4	4
1	2	2	1	1	1	1	2	4	4	4	4	4	4	4	4	4	4	4	4	4	4	4	4	4	4	4	4	4	4	4	4	4	4	4	4	4	4	4	4	4	4	4	4	4	4	4	4	4	4
2	2	3	1	1	1	1	2	4	4	4	4	4	4	4	4	4	4	4	4	4	4	4	4	4	4	4	4	4	4	4	4	4	4	4	4	4	4	4	4	4	4	4	4	4	4	4	4	4	4
1	3	3	3	1	1	1	2	4	4	4	4	4	4	4	4	4	4	4	4	4	4	4	4	4	4	4	4	4	4	4	4	4	4	4	4	4	4	4	4	4	4	4	4	4	4	4	4	4	4
1	2	3	1	1	1	1	2	4	4	4	4	4	4	4	4	4	4	4	4	4	4	4	4	4	4	4	4	4	4	4	4	4	4	4	4	4	4	4	4	4	4	4	4	4	4	4	4	4	4
2	2	1	1	1	1	1	2	4	4	4	4	4	4	4	4	4	4	4	4	4	4	4	4	4	4	4	4	4	4	4	4	4	4	4	4	4	4	4	4	4	4	4	4	4	4	4	4	4	4
1	3	2	3	1	1	1	2	4	4	4	4	4	4	4	4	4	4	4	4	4	4	4	4	4	4	4	4	4	4	4	4	4	4	4	4	4	4	4	4	4	4	4	4	4	4	4	4	4	4
2	2	2	1	1	1	1	2	3	4	4	4	4	4	4	4	4	4	4	4	4	4	4	4	4	4	4	4	4	4	4	4	4	4	4	4	4	4	4	4	4	4	4	4	4	4	4	4	4	4
2	2	2	1	1	1	1	2	5	5	5	5	4	5	4	4	4	4	4	4	4	4	4	4	4	4	4	4	4	4	4	4	4	4	4	4	4	4	4	4	4	4	4	4	4	4	4	4	4	4
2	3	3	2	1	1	1	1	3	3	6	6	5	5	5	5	5	4	4	4	4	4	4	4	4	4	4	4	4	4	4	4	4	4	4	4	4	4	4	4	4	4	4	4	4	4	4	4	4	4
2	2	2	2	1	1	1	2	5	4	5	4	5	5	6	5	5	4	4	4	4	4	4	4	4	4	4	4	4	4	4	4	4	4	4	4	4	4	4	4	4	4	4	4	4	4	4	4	4	4
2	2	2	1	1	1	1	2	4	4	6	6	4	5	5	5	5	4	4	4	4	4	4	4	4	4	4	4	4	4	4	4	4	4	4	4	4	4	4	4	4	4	4	4	4	4	4	4	4	4
2	2	2	1	1	1	1	2	4	4	1	1	4	4	4	4	4	4	4	4	4	4	4	4	4	4	4	4	4	4	4	4	4	4	4	4	4	4	4	4	4	4	4	4	4	4	4	4	4	4
2	3	3	1	1	1	1	2	4	4	4	7	4	4	4	4	4	4	4	4	4	4	4	4	4	4	4	4	4	4	4	4	4	4	4	4	4	4	4	4	4	4	4	4	4	4	4	4	4	4
1	2	1	1	1	1	1	2	1	4	4	7	4	4	4	4	4	4	4	4	4	4	4	4	4	4	4	4	4	4	4	4	4	4	4	4	4	4	4	4	4	4	4	4	4	4	4	4	4	4
1	3	3	3	1	1	2	2	4	6	6	6	4	7	5	4	4	4	4	4	4	4	4	4	4	4	4	4	4	4	4	4	4	4	4	4	4	4	4	4	4	4	4	4	4	4	4	4	4	4
2	2	3	1	1	1	1	2	3	2	5	5	4	7	6	6	4	4	4	4	4	4	4	4	4	4	4	4	4	4	4	4	4	4	4	4	4	4	4	4	4	4	4	4	4	4	4	4	4	4
1	2	1	1	1	1	1	1	2	2	2	2	2	2	2	2	2	4	4	4	4	4	4	4	4	4	4	4	4	4	4	4	4	4	4	4	4	4	4	4	4	4	4	4	4	4	4	4	4	4
2	2	3	1	1	1	1	2	5	5	6	7	7	6	5	4	4	4	4	4	4	4	4	4	4	4	4	4	4	4	4	4	4	4	4	4	4	4	4	4	4	4	4	4	4	4	4	4	4	4
2	2	2	1	1	1	1	1	7	7	7	7	4	4	4	4	4	4	4	4	4	4	4	4	4	4	4	4	4	4	4	4	4	4	4	4	4	4	4	4	4	4	4	4	4	4	4	4	4	4
1	2	3	1	1	1	1	1	2	4	7	5	2	2	2	2	2	4	4	4	4	4	4	4	4	4	4	4	4	4	4	4	4	4	4	4	4	4	4	4	4	4	4	4	4	4	4	4	4	4
1	2	3	1	1	1	1	1	7	6	6	6	5	7	7	7	5	4	4	4	4	4	4	4	4	4	4	4	4	4	4	4	4	4	4	4	4	4	4	4	4	4	4	4	4	4	4	4	4	4
2	3	3	4	1	1	1	2	5	7	7	7	5	6	7	5	4	4	4	4	4	4	4	4	4	4	4	4	4	4	4	4	4	4	4	4	4	4	4	4	4	4	4	4	4	4	4	4	4	4
2	4	3	4	1	1	2	1	6	7	7	7	7	7	7	4	4	4	4	4	4	4	4	4	4	4	4	4	4	4	4	4	4	4	4	4	4	4	4	4	4	4	4	4	4	4	4	4	4	4
2	3	3	4	1	1	1	2	7	7	7	7	7	7	7	4	2	4	4	4	4	4	4	4	4	4	4	4	4	4	4	4	4	4	4	4	4	4	4	4	4	4	4	4	4	4	4	4	4	4
2	2	2	2	1	1	1	2	7	7	7	7	6	7	7	7	7	4	4	4	4	4	4	4	4	4	4	4	4	4	4	4	4	4	4	4	4	4	4	4	4	4	4	4	4	4	4	4	4	4
2	3	3	2	1	1	1	2	7	7	7	7	7	7	7	7	7	4	4	4	4	4	4	4	4	4	4	4	4	4	4	4	4	4	4	4	4	4	4	4	4	4	4	4	4	4	4	4	4	4
2	2	3	1	1	1	1	2	5	7	7	7	6	7	6	4	6	4	4	4	4	4	4	2	3	3	4	4	4	4	4	4	4	4	4	4	4	4	4	4	4	4	4	4	4	4	4	4	4	4
1	3	2	1	1	1	1	2	5	6	6	4	5	6	5	5	5	4	4	4	4	4	7	7	7	1	4	4	4	4	4	4	4	4	4	4	4	4	4	4	4	4	4	4	4	4	4	4	4	4
2	2	2	1	1	1	1	2	4	6	7	7	4	4	7	4	7	4	4	4	4	4	6	4	4	1	4	4	4	4	4	4	4	4	4	4	4	4	4	4	4	4	4	4	4	4	4	4	4	4
1	2	3	1	1	1	1	2	1	1	6	1	3	7	7	7	7	4	4	4	4	4	6	7	3	1	4	4	4	4	4	4	4	4	4	4	4	4	4	4	4	4	4	4	4	4	4	4	4	4
1	2	2	1	1	2	2	2	4	4	4	4	4	4	4	4	4	4	4	4	4	4	3	3	3	3	3	3	3	3	3	3	4	4	4	4	4	4	4	4	4	4	4	4	4	4	4	5	5	5
1	3	3	1	1	1	1	2	5	4	6	6	6	5	6	6	4	4	4	4	4	4	5	5	7	1	3	4	4	4	4	4	4	4	4	4	4	4	4	4	4	4	4	4	4	4	4	4	4	4
2	2	3	1	1	1	1	2	7	7	7	7	7	7	7	4	5	4	4	4	4	4	4	5	1	1	1	7	7	4	4	1	1	4	4	4	4	4	4	4	4	4	4	4	4	4	4	4	4	4
1	4	1	3	1	1	1	2	7	7	7	7	7	7	7	7	7	7	7	7	4	4	4	5	4	3	7	7	7	7	7	7	7	7	7	7	7	3	4	4	4	4	4	4	4	4	4	4	4	4
2	2	2	1	1	1	1	2	4	4	5	5	4	4	5	6	6	4	4	5	2	2	5	5	6	3	4	5	5	5	5	5	5	5	5	5	5	3	4	4	4	4	4	4	4	4	4	4	4	4
2	2	3	1	1	1	1	1	4	4	5	5	6	7	7	7	5	4	4	4	2	4	4	5	2	4	4	4	5	4	6	4	5	4	4	6	4	4	2	4	4	4	4	4	4	4	4	4	4	4
2	2	2	1	1	1	1	2	7	6	7	7	7	7	7	7	6	5	6	6	4	6	7	7	7	2	7	7	7	7	6	6	7	5	6	7	7	4	5	2	4	4	4	4	4	4	4	5	4	5
2	3	3	1	1	1	2	1	6	5	6	5	5	6	6	6	7	5	5	5	4	5	6	6	4	4	6	7	7	7	6	6	6	6	6	6	6	5	4	2	4	4	4	4	4	4	4	5	5	5
1	2	3	1	1	1	1	1	6	5	7	6	5	5	7	7	7	4	4	6	4	4	3	4	5	4	4	6	6	6	5	6	6	6	6	6	5	5	4	4	3	4	4	4	4	4	4	4	4	4
2	2	2	1	1	1	1	2	7	7	7	7	6	7	7	7	5	6	4	5	4	5	7	7	1	3	6	7	7	7	4	7	7	7	7	7	5	4	4	3	3	4	4	4	4	4	4	4	4	4
2	4	2	4	1	1	2	2	1	1	1	1	1	1	1	1	1	1	1	1	1	1	2	1	1	4	1	1	1	1	1	1	1	1	1	1	1	2	3	3	3	4	4	4	4	4	4	4	4	4
2	2	2	1	1	1	2	2	1	3	4	3	4	4	4	4	3	5	2	5	1	1	3	3	3	3	3	3	3	3	3	3	7	7	7	7	7	3	4	2	3	4	4	4	4	4	4	4	4	4
2	2	1	2	1	1	1	2	1	3	7	4	5	4	4	4	4	4	7	7	4	4	6	5	7	4	4	6	7	4	4	5	5	6	2	7	4	3	2	2	2	4	4	4	4	4	4	4	4	4
2	2	2	1	1	1	1	2	5	5	7	5	4	5	6	7	7	6	6	6	4	4	6	6	6	6	6	6	6	6	6	6	6	7	6	6	6	5	4	4	3	3	4	4	4	4	4	5	4	4
1	4	4	3	1	1	1	2	7	6	7	7	7	7	7	7	7	3	3	4	1	4	7	4	4	1	4	5	5	5	5	5	6	3	5	4	4	4	4	4	3	3	4	4	4	4	4	5	4	5
2	2	3	1	1	1	1	2	6	5	7	5	7	7	5	6	5	3	2	3	1	5	6	6	7	4	4	6	7	5	7	6	6	1	5	4	4	4	2	1	1	3	4	4	4	4	4	2	1	2
2	2	1	1	1	1	1	1	3	4	4	4	4	7	6	6	4	4	5	4	4	4	3	3	1	1	7	5	4	6	5	4	5	6	5	6	5	4	4	4	4	2	4	4	4	4	4	4	4	4
2	3	3	6	1	1	1	2	7	7	7	7	6	6	6	7	5	4	5	5	4	1	7	4	5	1	1	7	7	4	7	4	7	7	7	7	4	4	4	1	1	1	4	4	4	4	4	4	4	4
2	2	2	3	1	1	1	2	7	7	7	7	7	7	7	7	6	5	5	5	3	5	7	7	7	1	6	7	7	7	7	7	7	6	7	7	7	5	4	4	3	4	3	4	4	4	4	4	4	4
2	4	4	6	1	1	1	1	7	7	7	7	7	7	7	7	7	7	6	7	7	7	7	6	6	1	6	7	7	6	7	6	7	6	7	7	7	7	6	7	7	7	7	3	4	4	4	7	6	7
2	2	3	1	1	1	1	2	5	5	5	5	4	5	5	5	5	4	4	4	4	4	4	5	4	4	4	4	4	4	4	4	5	5	5	5	5	4	4	4	4	4	4	3	4	4	4	4	4	4
2	3	3	2	1	1	1	2	6	5	6	6	6	6	6	6	6	6	4	5	2	4	5	6	6	5	5	6	6	6	6	6	6	6	6	6	6	4	4	4	4	4	3	3	4	4	4	4	4	4
2	2	3	1	1	1	1	2	7	7	7	6	5	4	6	7	4	4	3	4	1	3	4	5	4	5	5	6	5	5	5	7	7	6	6	7	6	4	4	4	4	4	2	3	4	4	4	5	4	5
2	2	2	1	1	1	1	2	6	6	6	6	5	6	6	6	6	5	5	2	2	4	6	6	2	2	4	6	6	6	5	6	6	6	6	6	6	4	4	4	4	4	3	2	4	4	4	4	4	4
1	3	3	1	1	1	1	2	6	6	6	6	6	5	6	6	5	6	5	6	4	4	6	6	6	4	6	6	6	6	6	6	6	6	6	6	6	4	4	4	4	4	2	2	4	4	4	4	4	4
1	2	2	1	1	1	1	2	7	7	7	7	7	7	7	7	7	5	5	5	5	5	7	7	7	2	4	7	7	7	6	7	7	6	6	7	7	5	4	3	3	3	2	2	4	4	4	4	4	4
2	2	2	1	1	1	1	2	2	3	6	7	4	3	6	7	5	4	3	5	1	1	4	4	2	1	5	7	6	5	4	5	6	6	7	7	7	7	7	4	4	4	2	1	4	4	4	5	4	4
2	2	2	1	1	1	1	2	6	5	5	5	5	5	4	4	3	5	5	6	6	6	4	5	5	4	3	7	5	4	4	4	4	5	4	4	5	5	6	5	4	4	4	4	3	4	4	6	6	6
2	2	2	6	1	1	1	1	2	2	2	1	4	3	4	4	2	4	4	4	3	4	4	2	2	2	2	4	4	2	3	3	5	5	5	5	5	4	4	4	4	3	4	4	3	4	4	4	5	4
1	2	3	1	1	1	1	1	3	1	2	2	1	2	2	2	2	1	3	3	3	3	1	2	3	4	4	1	2	2	2	2	1	3	2	4	3	1	3	4	3	3	1	3	3	4	4	3	3	3
1	3	2	2	1	1	1	1	5	5	4	4	4	4	4	5	4	4	3	3	4	3	4	4	4	4	4	4	4	4	4	4	4	4	5	4	5	4	5	3	3	4	4	5	4	3	4	5	3	5
1	2	3	1	1	1	1	1	5	4	5	5	5	5	5	5	5	5	3	4	5	6	3	5	5	4	5	6	5	5	4	5	5	4	5	5	4	5	5	4	2	3	5	3	4	3	4	5	4	3
1	3	3	1	1	1	1	2	6	5	5	5	6	6	4	6	4	4	5	4	5	4	4	4	5	5	4	5	5	4	4	4	5	4	5	5	5	6	5	4	5	5	5	3	3	3	4	4	4	4
1	3	4	1	1	1	1	2	6	5	6	7	7	5	6	7	5	6	4	7	6	6	6	5	5	2	5	6	5	6	7	5	6	7	6	7	6	6	7	6	5	5	3	3	3	3	4	6	2	3
2	3	3	2	1	1	1	1	7	5	5	4	5	5	6	7	7	5	6	5	4	4	6	7	7	3	7	6	6	6	6	6	6	6	6	6	6	5	4	2	3	3	3	3	3	3	4	5	5	4
2	3	3	3	1	1	1	1	5	5	5	5	5	6	6	5	6	4	5	4	5	5	5	3	3	3	3	3	3	3	3	6	3	5	3	4	5	5	5	6	2	5	3	5	3	5	3	3	2	5
1	2	3	1	1	1	1	1	6	3	3	3	6	6	6	6	6	4	4	4	4	4	3	3	3	3	3	4	4	4	4	4	4	4	4	4	4	4	4	5	5	3	3	5	3	5	3	3	3	4
2	2	1	1	1	1	1	2	7	3	3	3	5	6	6	6	6	6	5	6	4	6	6	4	7	2	6	6	6	6	6	6	6	6	6	7	6	6	6	4	3	2	4	4	3	5	3	5	5	5
2	3	3	2	1	1	1	1	7	6	7	7	7	7	7	7	7	5	3	7	2	3	7	7	7	3	6	6	6	6	5	6	7	7	7	6	6	7	6	4	5	6	6	3	5	4	3	6	6	6
2	4	5	6	1	1	1	2	5	6	6	5	6	5	6	6	6	6	6	6	3	3	4	4	4	3	5	6	5	5	6	5	6	5	6	7	6	4	4	5	5	4	5	4	4	4	3	5	4	5
2	3	3	2	1	1	1	1	7	7	7	7	7	7	7	7	5	6	4	6	3	4	4	5	4	4	4	7	7	7	7	7	7	7	7	7	7	4	4	4	4	4	4	4	4	4	3	5	4	5
2	2	2	1	1	1	2	2	6	5	7	6	5	7	6	6	6	6	4	7	4	4	6	6	6	3	5	7	6	6	6	6	6	4	4	4	4	4	4	4	4	4	4	3	4	4	3	4	4	4
2	4	4	5	1	1	1	1	5	4	4	7	3	7	6	3	4	4	4	4	4	4	3	3	3	3	3	3	5	5	5	3	4	4	4	4	4	4	3	3	3	4	4	3	4	4	3	3	4	4
2	2	2	1	1	1	1	2	4	5	5	4	4	5	4	4	5	3	4	4	3	4	3	3	3	3	3	3	3	3	3	3	3	3	3	3	3	4	5	3	4	4	3	3	4	4	3	4	4	3
2	4	3	6	1	1	1	1	2	2	2	2	3	2	2	1	2	3	3	2	3	4	4	4	2	4	2	2	2	2	2	2	1	3	2	1	3	2	3	4	4	4	3	3	3	4	3	3	3	3
2	2	2	1	1	1	1	2	3	4	5	5	6	4	7	6	6	5	5	6	7	3	5	3	6	2	5	7	6	5	3	6	5	5	5	7	7	4	4	3	3	3	3	3	3	4	3	5	4	4
1	2	2	1	1	1	1	2	7	4	7	4	3	7	7	7	7	7	7	7	4	4	5	4	5	1	4	7	4	7	4	7	7	6	5	7	5	7	7	4	5	4	5	6	5	3	3	5	5	6
2	3	3	1	1	1	1	1	7	7	7	7	7	7	7	7	5	7	7	7	1	1	1	7	1	5	6	7	7	7	7	7	7	7	7	7	7	5	5	5	5	5	1	3	5	3	3	5	5	5
2	2	2	1	1	1	1	2	6	6	5	6	5	4	6	7	5	4	3	4	1	4	7	6	2	2	5	6	5	5	5	6	6	6	6	4	5	5	4	3	3	4	4	4	4	3	3	5	4	4
2	4	4	3	1	1	1	2	5	4	5	4	5	5	4	5	4	4	4	5	2	4	5	4	5	3	4	4	4	4	5	4	4	3	4	4	4	4	4	4	4	4	4	3	4	3	3	5	5	5
2	2	1	1	1	1	1	2	5	3	3	3	3	4	4	3	4	3	4	1	3	4	3	4	3	4	3	3	3	4	3	3	4	3	4	3	4	3	2	3	4	3	2	3	4	3	3	2	3	4
2	2	3	1	1	1	1	1	5	5	6	7	5	6	5	6	6	5	5	4	4	5	6	4	4	4	4	4	4	4	4	3	5	4	5	4	5	5	5	5	5	5	5	4	3	3	3	5	5	5
2	4	4	5	1	2	1	1	7	7	7	7	6	7	7	7	7	5	4	6	4	6	7	7	7	5	7	7	7	7	7	7	7	7	7	7	7	7	6	6	7	7	7	3	3	3	3	7	7	7
2	2	2	1	1	1	1	2	6	6	6	6	6	6	6	6	6	4	4	4	4	4	2	3	2	2	2	2	4	4	4	4	4	4	4	4	4	4	2	3	3	3	4	3	3	3	3	2	6	6
2	3	3	1	1	1	1	2	4	4	6	7	5	5	5	7	5	5	5	6	4	5	6	5	6	2	4	5	5	5	5	5	7	6	6	6	6	5	4	4	4	4	3	3	3	3	3	4	4	4
2	2	3	1	1	1	1	2	7	7	7	7	7	7	7	7	5	7	7	7	4	5	7	7	7	5	7	7	7	7	7	7	7	7	7	7	7	3	3	3	3	3	3	3	3	3	3	5	5	5
2	2	2	1	1	1	1	2	4	3	5	4	3	5	5	4	3	4	3	3	3	3	4	3	4	3	3	5	5	4	4	4	4	5	4	4	4	3	3	3	3	3	3	3	3	3	3	3	4	3
2	2	2	1	1	1	1	1	6	5	7	5	6	6	7	7	7	3	3	3	3	3	3	5	4	2	6	3	3	3	3	3	3	3	3	3	3	3	3	3	3	3	3	3	3	3	3	3	3	3
2	3	2	2	1	1	2	2	3	3	3	3	3	3	3	3	3	3	3	3	3	3	3	3	3	3	3	3	3	3	3	3	3	3	3	3	3	3	3	3	3	3	3	3	3	3	3	3	3	3
1	3	3	1	1	1	1	2	3	3	3	3	3	3	3	3	4	3	3	3	3	3	3	3	3	3	3	3	3	3	3	3	3	3	3	3	3	3	3	3	3	3	3	3	3	3	3	3	3	3
2	3	2	2	1	1	1	1	2	2	2	2	2	2	2	2	2	3	3	3	3	3	2	2	2	2	2	2	2	2	2	2	2	2	2	2	2	3	3	3	3	3	3	3	3	3	3	3	3	3
1	4	5	1	2	2	2	2	1	1	1	1	1	1	1	1	1	2	2	2	2	2	1	1	1	1	1	2	2	2	2	2	2	2	2	2	2	3	3	3	3	3	3	3	3	3	3	3	3	3
2	3	3	2	1	1	1	1	3	1	1	1	1	1	1	1	1	1	1	1	1	1	1	1	1	1	1	1	1	1	1	1	1	3	1	1	1	3	3	3	3	3	3	3	3	3	3	3	3	3
1	2	2	1	1	1	1	2	5	5	7	6	4	5	5	6	3	3	2	2	1	1	7	6	7	3	3	6	6	4	4	6	6	4	5	6	4	4	4	4	5	2	3	3	3	3	3	5	4	4
2	3	3	1	1	1	1	2	6	3	6	3	4	3	5	5	4	5	3	5	2	2	5	5	3	3	3	5	3	5	5	5	5	5	5	4	5	3	3	2	2	2	3	3	3	3	3	3	2	2
2	2	3	3	1	1	1	2	3	4	7	6	6	6	7	6	7	6	6	6	6	6	6	6	6	6	6	6	6	6	6	6	6	6	6	6	6	2	6	3	7	3	3	6	5	2	3	4	5	3
2	2	2	1	1	1	1	1	2	2	2	2	2	2	2	2	2	2	3	2	2	2	2	2	2	2	2	2	2	2	2	2	2	2	2	2	2	3	3	3	3	3	3	3	2	2	3	3	2	3
2	4	3	3	1	1	1	2	7	7	7	7	6	7	7	6	6	5	5	6	3	6	5	6	7	5	6	7	6	5	7	5	7	7	7	7	7	1	2	1	1	3	2	2	5	4	2	4	4	3
2	2	3	1	1	1	1	1	6	5	7	6	6	7	7	7	5	5	4	6	4	5	6	6	2	2	5	6	5	6	6	6	6	6	6	6	5	5	5	4	4	4	5	3	4	4	2	5	5	5
1	4	4	4	1	1	1	1	7	6	6	7	7	6	5	5	4	5	7	6	1	3	7	6	6	3	2	6	7	7	5	6	7	6	7	7	6	7	7	4	4	4	3	3	3	4	2	6	5	5
2	4	3	6	1	1	1	1	7	7	7	6	5	6	6	7	5	5	3	6	1	2	4	5	5	2	6	7	6	4	6	7	7	7	7	7	7	4	3	2	4	2	2	1	3	4	2	7	6	6
2	3	4	3	1	1	1	1	1	2	1	1	3	4	3	2	3	6	5	6	3	5	6	5	4	3	5	6	5	6	7	6	2	3	2	3	2	3	4	5	4	5	3	4	3	3	2	3	2	4
2	4	3	6	1	1	1	1	7	4	6	7	4	3	6	7	4	4	3	6	1	3	4	2	4	1	6	7	6	4	5	6	7	6	6	7	6	4	3	1	3	4	3	4	3	3	2	6	6	7
1	3	3	2	1	1	1	2	5	5	5	5	6	5	6	7	6	6	6	6	3	3	5	7	1	1	3	6	6	6	1	7	6	5	6	6	6	4	4	4	2	2	4	3	3	3	2	5	4	5
2	2	2	1	1	1	1	1	5	7	7	7	4	6	6	7	6	5	5	5	1	5	4	6	6	1	1	7	4	4	5	5	5	6	6	6	6	5	4	4	4	4	4	2	4	2	2	4	4	4
1	2	2	1	1	1	1	2	4	6	6	6	7	5	5	7	7	4	6	7	1	2	7	6	5	3	6	6	6	6	6	6	7	5	5	6	2	5	5	4	4	3	2	2	4	2	2	4	4	4
2	3	3	4	1	1	1	2	7	7	7	7	6	6	6	7	7	5	5	6	5	4	7	6	7	1	6	6	5	6	5	6	6	6	6	6	6	4	6	3	4	2	2	2	4	2	2	5	5	3
2	2	2	1	1	1	1	2	7	7	7	7	6	6	7	7	7	6	7	7	2	4	4	5	7	4	7	7	5	4	7	6	7	6	7	7	6	4	4	4	4	4	4	3	3	2	2	4	4	4
1	2	2	2	1	1	1	2	4	6	6	7	7	6	4	7	4	4	3	6	1	1	3	5	3	2	5	6	6	5	5	5	4	5	5	7	7	4	4	1	1	1	4	3	3	2	2	3	2	1
2	3	3	3	1	1	2	1	6	5	6	6	6	5	6	5	5	7	6	6	3	5	6	6	6	4	6	6	6	6	6	6	6	6	6	6	6	4	4	5	4	4	5	2	3	2	2	5	5	4
2	3	4	1	1	1	1	2	7	7	7	7	7	4	7	6	4	4	7	7	4	3	4	7	7	1	7	7	7	7	7	7	7	7	7	7	7	4	4	4	4	4	3	2	2	2	2	7	4	7
2	3	3	3	1	1	1	2	7	6	7	7	7	7	7	7	7	5	6	6	1	5	7	7	7	2	7	7	7	7	7	7	7	7	7	7	7	6	6	6	6	6	2	2	2	2	2	6	6	6
2	2	1	1	1	1	1	2	7	5	4	5	5	3	6	6	4	4	4	4	4	4	7	7	7	2	7	6	6	6	6	6	6	6	6	6	6	4	4	4	4	4	2	2	2	2	2	4	4	4
1	3	3	1	1	1	1	1	7	7	7	7	7	6	7	7	6	5	5	6	1	4	7	7	7	1	7	7	7	7	5	7	7	7	7	7	7	3	4	3	3	3	2	2	2	2	2	5	4	5
1	2	2	2	1	1	1	1	2	2	2	2	2	2	2	2	2	2	2	2	2	2	2	2	2	2	2	2	2	2	2	2	2	2	2	2	2	2	2	2	2	2	2	2	2	2	2	2	2	2
2	2	3	1	1	1	2	2	3	4	4	4	5	4	6	5	5	5	4	6	2	3	5	6	4	1	5	5	6	6	5	6	6	6	6	6	6	2	3	2	3	2	1	2	4	1	2	3	3	4
2	3	2	1	1	1	1	2	7	7	7	7	7	7	7	7	7	2	4	5	2	1	5	7	7	2	7	7	7	7	5	7	7	7	7	7	7	7	7	5	4	2	6	4	2	2	1	5	5	5
2	3	3	1	1	1	1	2	7	5	5	5	4	6	4	5	2	5	5	7	1	1	7	5	4	1	1	5	4	4	5	4	4	5	4	5	4	4	3	2	3	3	1	1	5	1	1	5	5	5
2	3	3	1	1	1	1	2	7	7	7	7	7	7	7	7	7	7	7	7	7	7	5	5	5	5	5	5	4	5	5	5	4	7	7	7	7	7	7	7	7	7	7	1	1	1	1	4	4	4
2	4	2	4	1	1	1	1	1	1	1	1	1	1	1	1	1	1	1	1	2	2	1	1	1	2	2	1	1	1	1	1	1	1	1	1	1	1	1	1	1	1	1	1	1	1	1	1	1	1
2	2	3	1	1	1	1	2	1	1	1	1	1	1	1	1	1	1	1	1	1	1	1	1	1	1	1	1	1	1	1	1	1	1	1	1	1	1	1	1	1	1	1	1	1	1	1	1	1	2
2	4	5	6	1	2	2	2	1	1	1	1	7	7	7	7	7	1	1	1	1	1	1	1	1	1	1	1	1	1	1	1	1	1	1	1	1	1	1	1	1	1	1	1	1	1	1	1	1	1
[truncated: 3 more columns]
